# Supplementary material for: Loss-of-function variants in ITSN1 confer high risk of Parkinson’s disease
Source: NPJ Parkinsons Dis. 2024 Aug 15;10:140. doi: 10.1038/s41531-024-00752-9 (PMC11327306; doi:10.1038/s41531-024-00752-9)
Supplement: Supplementary file 2 — Supplementary Data [file 41531_2024_752_MOESM2_ESM.xlsx]

## Sheet: Suppl. Data 1
Supplementary Data 1. Association between Parkinson's disease and the gene-burden of rare variants (MAF<0.1%) predicted to cause loss-of-function. Cumulative Variant Frequency (CVF)
Gene	OR_comb	P_comb	P-het	OR_UK	P_UK	CVF_UK (%)	OR_ICE	P_ICE	CVF_ICE (%)
ITSN1	7.68	1.82465e-07	0.958694	7.79436	2.20237e-05	0.0131854	7.47004	0.0024104	0.0120097
TUBG1	65.9733	9.6036e-07	0.0352096	0.0173285	0.311528	0.00630101	97.7585	1.64004e-07	0.00175602
TET2	2.50179	3.32896e-05	0.0579386	1.39585	0.378703	0.0469075	3.38008	7.58159e-06	0.0342571
ALPK3	0.0151002	3.62916e-05	0.972023	0.0149566	6.38848e-05	0.105834	0.0172438	0.300159	0.00673314
AOX1	0.0158601	0.000188068	0.973397	0.0155111	0.00129151	0.0682609	0.0168669	0.0580158	0.0477036
CIB4	3.87948	0.000483254	0.0389492	0.0168636	0.125171	0.0135355	4.36667	0.000174183	0.0360784
CACUL1	6.22255	0.000645486	0.969962	6.40642	0.0483545	0.00408399	6.13617	0.00538973	0.0137311
PCSK5	0.112672	0.000806897	0.649233	0.118138	0.0012094	0.1035	0.0176362	0.328139	0.0117306
CACNA2D3	7.27483	0.00104867	0.359777	7.65608	0.000815968	0.010385	0.0176715	0.540978	0.00263756
RAB21	7.09855	0.00119666	0.545003	7.25942	0.00107319	0.00910145	0.0178813	0.684549	0.000878971
TAX1BP1	3.72334	0.00137108	0.58734	3.08145	0.0367202	0.0213534	4.84138	0.012953	0.0146401
MSLN	2.99936	0.00160718	0.109729	3.18483	0.000940369	0.0462074	0.0170723	0.210469	0.0133231
LRRC55	6.92141	0.00167163	0.507185	8.58486	0.00200562	0.00536752	3.19281	0.378789	0.00409963
TST	0.0162678	0.00168765	0.992969	0.0165049	0.0508492	0.0241539	0.0161183	0.0139186	0.0466469
HMX1	3.46679	0.00174788	0.101702	0.0171201	0.213413	0.00910145	3.75392	0.00094741	0.0413589
VIRMA	6.14525	0.00175843	0.301243	6.55416	0.00159749	0.0127187	0.0182097	0.917921	0.000792167
MED16	0.280579	0.00176741	0.0905135	0.116834	0.00110464	0.103033	0.48162	0.157458	0.0911251
CDC37	13.8974	0.00186887	0.405732	45.3042	0.0211416	0.000700112	9.14219	0.0246223	0.00322637
HIBADH	6.30088	0.00191	0.743765	6.43081	0.00180211	0.012252	1	1	0.000792167
RASGRP4	3.53033	0.00211134	0.605237	3.5605	0.00198572	0.0301048	0.0178885	0.694171	0.000792167
ARRDC1	0.0162687	0.00227872	0.995285	0.0164094	0.0385058	0.0239205	0.016149	0.0249439	0.0356548
TRIM37	0.343111	0.00242087	0.991814	0.34048	0.19382	0.0372226	0.343695	0.00613156	0.138111
TMEM247	0.0162108	0.00251357	0.985401	0.0171905	0.243651	0.00781791	0.0160395	0.00530718	0.0685473
FGD5	14.4881	0.002533	0.92567	13.7729	0.0115506	0.00186696	16.5784	0.0974536	0.00117237
NAV2	3.85704	0.00254817	0.856482	4.03255	0.0063103	0.0228703	3.32943	0.19507	0.00498059
SLC5A3	5.01157	0.00257662	0.717353	3.88569	0.124328	0.00618432	5.80663	0.00884194	0.0126039
UQCRC1	5.87714	0.00259664	0.599812	5.9745	0.00240145	0.0133021	0.0179261	0.716054	0.000792167
KCNJ10	7.70362	0.00263674	0.528301	3.97291	0.269942	0.00268376	10.1604	0.00413442	0.00791362
MINDY4	1.9468	0.00270331	0.251162	1.41241	0.333561	0.0794627	2.38357	0.00219434	0.0981119
MRPL16	2.85779	0.00272072	0.189888	2.98679	0.00250754	0.0469075	0.0181806	0.90012	0.00158433
ATP5F1C	5.61342	0.00278517	0.308791	5.97689	0.00254408	0.00956819	0.018197	0.914582	0.000792167
L1TD1	3.47829	0.00278817	0.000322881	5.27617	0.000121068	0.0217035	0.0158007	0.00771727	0.0451186
MIF4GD	3.15633	0.00303461	0.0614959	2.19746	0.0693031	0.0430569	13.4813	0.00272404	0.00498358
SELENOP	0.122996	0.00307361	0.0973255	0.0157439	0.00364238	0.0521583	0.240388	0.0803372	0.0571239
MRPS18C	2.28765	0.00314081	0.67878	2.29401	0.0030498	0.0983657	0.0179494	0.731345	0.0023765
CYP2C8	0.0158414	0.00319252	0.986624	0.0157613	0.00389887	0.0548421	0.0176768	0.546296	0.00380326
MLYCD	0.0162951	0.00327608	0.991597	0.016128	0.0156896	0.0382728	0.0166424	0.0936935	0.0164542
DSC3	1.9254	0.00332795	0.646054	1.85243	0.00973808	0.155892	2.52692	0.142843	0.0246157
ZNF816	14.8729	0.00336876	0.346741	6.0891	0.171892	0.00221702	34.4669	0.00578808	0.000883827
LXN	0.0157911	0.00354283	0.990667	0.0157565	0.00381752	0.0539086	0.0179207	0.712357	0.00117141
RCE1	10.9692	0.00373454	0.575132	11.3419	0.00336162	0.00361724	0.0179404	0.726074	0.000792167
DCD	0.0161141	0.00373668	0.983513	0.017062	0.190659	0.00968488	0.015872	0.00966595	0.0471722
CDK5RAP2	0.138126	0.00377351	0.3586	0.166743	0.0120598	0.0724616	0.0170723	0.0869231	0.0342866
LHCGR	0.0160679	0.00400991	0.984725	0.0159038	0.00689406	0.0493579	0.0172939	0.322366	0.00732689
ERAL1	4.40293	0.0041745	0.705969	4.43355	0.00402433	0.0170361	0.0180213	0.783012	0.00158433
GRM1	5.84648	0.00422512	0.711151	5.01634	0.0299608	0.00968488	8.22353	0.057432	0.00468407
LIPT2	0.0163441	0.00425652	0.991672	0.0166541	0.0755952	0.0213534	0.016149	0.0251435	0.0316361
PANX2	6.51867	0.00440263	0.913474	6.81142	0.0130081	0.00735117	5.80198	0.162199	0.00293324
MSH3	0.141212	0.00441292	0.32901	0.174226	0.0152912	0.0700112	0.0165495	0.074738	0.0234293
ZNF436	6.97938	0.00459664	0.731353	7.99007	0.00858068	0.00513415	4.63344	0.26519	0.00322365
CENPX	5.16518	0.00464191	0.519188	5.29414	0.00414161	0.0130688	0.0178242	0.647735	0.00207987
ZKSCAN2	4.35237	0.00465946	0.375193	5.51405	0.00347388	0.0112018	1.77323	0.614773	0.00936765
ARHGAP9	0.042041	0.00468772	0.17419	0.015592	0.00186394	0.0618432	0.435657	0.685752	0.0149434
CCDC159	4.67379	0.00471881	0.147756	5.29414	0.00411242	0.0133021	0.0182279	0.935068	0.00158433
PCCB	2.25656	0.00472215	0.771661	2.41162	0.0167471	0.0528584	2.03135	0.125733	0.0412808
MGST2	6.51078	0.0049638	0.629771	6.62599	0.00463362	0.0102683	0.0179584	0.742673	0.000586677
AATK	2.88683	0.00527124	0.241964	1.35175	0.688409	0.0194864	3.74604	0.00271127	0.0310664
RXFP2	2.22025	0.00548942	0.2918	2.69851	0.00366958	0.0557756	1.38763	0.536792	0.0445003
LCE1F	19.4781	0.00559405	0.593313	21.7497	0.00477741	0.00175028	1	1	0.000792167
ADAMTS17	0.0161294	0.00572007	0.985976	0.0159771	0.0091943	0.0431736	0.0173442	0.355969	0.00908814
LRIT1	0.0160219	0.00578075	0.987023	0.0159213	0.00744789	0.0453906	0.0176045	0.499484	0.00351372
EPHX4	0.0164395	0.00578706	0.995208	0.0163243	0.0297604	0.0266042	0.0166275	0.0889984	0.0202093
NDST1	5.11041	0.00586497	0.62928	4.56172	0.0172101	0.012602	10.4908	0.142613	0.000792167
MRPL52	4.86492	0.00597877	0.65201	4.9239	0.00565924	0.0121353	0.0181515	0.746683	0.00410952
SLC22A8	5.42935	0.00623147	0.369804	3.19408	0.174812	0.0071178	9.69684	0.0111249	0.0049829
RFC3	0.0160715	0.00655029	0.987071	0.0159627	0.00865937	0.0427068	0.0175711	0.479143	0.00204957
LETM2	2.61834	0.00661828	0.571087	2.81342	0.00600451	0.0477243	1.49406	0.702709	0.0105564
SHPRH	0.0163873	0.00675251	0.989642	0.0161959	0.0196272	0.035589	0.0169379	0.168856	0.0166846
BNIP3	4.78655	0.00679358	0.330122	2.66712	0.239383	0.0087514	8.23588	0.00866337	0.00411688
TRPM8	2.61285	0.00694666	0.2852	2.68935	0.00556239	0.051925	0.0174206	0.38903	0.00497872
ZNF816-ZNF321P	31.0066	0.00701763	0.485676	0.0179404	0.708861	0.000816797	34.4669	0.00578808	0.000883827
OPA1	4.6929	0.00710484	0.190902	5.19034	0.00448512	0.0127187	0.0173389	0.348	0.00644173
POLR1C	0.0213343	0.00727226	0.455169	0.0158387	0.00533508	0.0477243	1	1	0.000879484
LMBRD1	1.87432	0.00738182	0.749297	1.97092	0.0162573	0.10245	1.67615	0.219916	0.0626748
NUDT22	0.0160445	0.00739079	0.988714	0.0159675	0.00882044	0.0444571	0.017714	0.573522	0.00263623
TRMT1L	8.35517	0.00764501	0.459188	8.84012	0.00641513	0.00606764	0.017801	0.629426	0.00175728
RAB37	7.65654	0.00780674	0.282451	8.6348	0.00703175	0.00490078	0.0184868	0.951386	0.000792167
ALKBH2	8.08661	0.00785087	0.709334	8.42581	0.00726551	0.00641769	1	1	0.000792167
CNGA4	0.36443	0.00807633	0.850439	0.386354	0.0528281	0.0971989	0.333604	0.0691671	0.0941534
ZPLD1	0.0164132	0.00810154	0.989827	0.016225	0.0217742	0.0310383	0.0169803	0.186215	0.00878943
CLEC11A	0.0165371	0.00810946	0.997583	0.0166191	0.0689597	0.0200699	0.0164637	0.0543623	0.0341742
CLCA4	2.05842	0.00814355	0.644352	2.12782	0.0074421	0.0955653	1.27583	0.82016	0.0093766
LOC400499	1.44249	0.00853529	0.324847	1.26567	0.220923	0.302215	1.66562	0.011486	0.288844
SH3BP4	5.59593	0.0085785	0.783285	5.6277	0.00839508	0.00991825	0.0181116	0.847481	0.000588486
GPAT2	0.0160576	0.00859925	0.989914	0.0159963	0.00980519	0.0395563	0.0178046	0.628256	0.00322051
MEST	7.04065	0.00883728	0.18569	8.44268	0.00749556	0.00431736	0.0182152	0.926561	0.00117219
MACO1	13.586	0.00904925	0.234802	17.1861	0.00772834	0.00186696	0.0182827	0.968163	0.000792167
CKLF	9.44164	0.00916802	0.135168	0.0173963	0.346276	0.00548421	12.284	0.00434219	0.00293089
NRDC	3.49495	0.00921684	0.949653	3.58085	0.0382162	0.0147023	3.36491	0.114649	0.00673515
ZSWIM1	5.44088	0.00922732	0.763299	5.56557	0.00877048	0.00805129	1	1	0.000792167
BPIFA2	4.63965	0.00927428	0.59893	3.75017	0.0646265	0.010735	7.29216	0.0567004	0.00468952
TSPAN3	9.91819	0.00961828	0.379432	4.45176	0.240094	0.00233371	21.1492	0.013543	0.00234298
OBP2B	3.68294	0.00982557	0.621226	3.72624	0.00926273	0.0196031	0.0179153	0.709334	0.004753
LRP11	5.36942	0.00994909	0.554117	5.5113	0.00901116	0.0101516	0.0178688	0.677135	0.00146333
GBP3	0.0161646	0.00996535	0.995669	0.0161538	0.0101723	0.0495913	0.0181062	0.848203	0.0014643
CEACAM20	2.29805	0.00998433	0.179677	2.66206	0.0040933	0.0557756	0.640824	0.657949	0.0140705
RUBCN	0.0164803	0.0100842	0.991178	0.0163031	0.0278437	0.0317384	0.0169617	0.18186	0.0121398
CLGN	0.0160694	0.0101865	0.991737	0.0160283	0.0110492	0.0427068	0.0179063	0.703657	0.00439947
SEMA5B	2.09179	0.010195	0.307932	1.70847	0.125075	0.0736284	3.19568	0.0214798	0.0237236
LRRC3C	0.0160588	0.0102346	0.992419	0.0160251	0.01092	0.0380394	0.0179512	0.734076	0.00380747
ACOX1	4.99371	0.0104591	0.318419	5.37791	0.00972993	0.0112018	0.0182371	0.943379	0.000792167
MFSD10	2.19296	0.0104904	0.531645	2.2098	0.00981998	0.0819131	0.017753	0.600902	0.0023765
SEC31B	1.97405	0.0106959	0.615182	1.98159	0.0102953	0.115635	0.0178509	0.667293	0.00205049
METTL17	3.4189	0.010775	0.888587	3.30092	0.0279725	0.0219368	3.89308	0.193349	0.00147012
GEMIN4	2.34741	0.0107948	0.575816	2.36434	0.0102036	0.0628934	0.0178224	0.644551	0.00205406
KIFC3	0.0165944	0.0108199	0.999184	0.0165694	0.0606372	0.0227536	0.0166241	0.0845711	0.0205341
RABGEF1	2.77034	0.0108539	0.82043	3.00507	0.0404681	0.0213534	2.50328	0.12589	0.0304418
SMPDL3A	0.0162362	0.0109174	0.988028	0.0161135	0.0149385	0.0400231	0.0175483	0.456185	0.00880669
ASAH2	2.20627	0.010938	0.308935	1.99451	0.0344103	0.0780625	5.95005	0.081417	0.00587051
SULT1C3	0.163481	0.0109599	0.309307	0.205584	0.0341389	0.0618432	0.0166225	0.0823596	0.0207915
DPY19L2	2.72612	0.0109785	0.0863545	3.67591	0.00253111	0.0259043	0.590432	0.589026	0.0281688
CC2D1B	2.35086	0.0111291	0.524744	2.23334	0.020302	0.0662772	5.75	0.226388	0.00175758
SERPINF1	4.16752	0.0111838	0.561362	4.24992	0.0102551	0.0154025	0.0178599	0.668644	0.000881114
LRRC36	2.15418	0.0113612	0.250936	1.30957	0.61017	0.0395563	2.7478	0.00628719	0.065606
TBC1D28	0.0160964	0.0114411	0.992215	0.0160588	0.0122971	0.0383895	0.0179404	0.720455	0.00146712
HLA-G	0.0161619	0.0114854	0.989768	0.0160861	0.0135506	0.0423568	0.0177406	0.588293	0.00174994
TEX9	0.375956	0.0116177	0.994005	0.374674	0.100443	0.0644103	0.376891	0.0554049	0.10834
OGFOD2	0.165998	0.0117342	0.726264	0.170674	0.0136702	0.0716448	0.0176645	0.530761	0.00322175
ATXN1L	10.1857	0.0118458	0.0905107	16.3201	0.00828514	0.00175028	0.0181988	0.908274	0.00158433
SPSB2	0.0160575	0.0119073	0.99517	0.0160443	0.012183	0.043757	0.0181062	0.840272	0.00146579
CYP2A7	2.47142	0.0119247	0.386832	2.52036	0.0103542	0.0484244	0.0175729	0.480388	0.00498616
KRTAP7-1	6.65734	0.0119865	0.504075	3.4879	0.308584	0.00373393	9.86309	0.0167489	0.00264497
IL31RA	0.0215916	0.0119917	0.481803	0.0159851	0.00908072	0.0443404	1	1	0.000792167
CCDC93	3.10002	0.0122479	0.185812	4.29177	0.00466505	0.0183196	1.03066	0.968163	0.0207826
ADCY4	1.86885	0.0123335	0.713919	1.73742	0.0837151	0.0882141	2.09677	0.0649824	0.0671349
MATN3	0.0161431	0.0127243	0.991643	0.0160958	0.0139693	0.0413066	0.0178813	0.684469	0.00146421
OLR1	4.4006	0.0129754	0.104283	0.0171836	0.240943	0.00816797	5.21219	0.00639255	0.0149423
ICAM3	0.0162387	0.013081	0.989235	0.0161409	0.0164201	0.0359391	0.017645	0.52658	0.00205365
HMGCS2	2.97083	0.01313	0.51933	3.22683	0.0106729	0.0267209	1.12075	0.917921	0.00820138
PCDHGC5	0.0161283	0.0131353	0.992777	0.0160941	0.0140008	0.039673	0.0179548	0.736939	0.00204935
RESP18	0.0161202	0.0132176	0.9934	0.0160925	0.0139056	0.0376894	0.0179961	0.764511	0.00205209
LRRK2	0.349815	0.0132668	0.692967	0.321872	0.016694	0.114702	0.489926	0.453932	0.0269323
MOV10	5.10219	0.0134367	0.923754	5.27775	0.0261633	0.00735117	4.53579	0.27845	0.00410094
ZFYVE26	0.165158	0.0134682	0.0151269	0.0153614	0.000615702	0.0785292	0.618041	0.596521	0.0222583
CCNI2	0.156062	0.0134764	0.463189	0.0170603	0.190466	0.0114352	0.179048	0.0263999	0.068881
SIM2	6.67501	0.013504	0.735067	6.91712	0.0126574	0.00606764	1	1	0.000792167
YJU2	4.91853	0.0135711	0.294431	5.42273	0.00951938	0.0106184	0.0451394	0.493143	0.0147141
SERPINI2	0.255345	0.0136023	0.676522	0.260488	0.0154127	0.096032	0.0176503	0.529976	0.00410041
KBTBD13	0.0161407	0.0136226	0.992726	0.0161054	0.0145547	0.0353556	0.0179476	0.732414	0.00175862
AP2B1	12.8138	0.013659	0.265559	15.6692	0.00876902	0.00256708	0.0176028	0.501405	0.00205175
ZCWPW1	0.0165138	0.0136709	0.99079	0.0163374	0.0309343	0.0338387	0.0170911	0.232799	0.00995549
NRP1	6.82717	0.0138174	0.209365	8.01729	0.00847014	0.00606764	0.0174415	0.40082	0.00820188
SPATA45	3.27039	0.0138532	0.653142	3.29993	0.0132273	0.022431	0.0179494	0.728742	0.00585875
PNPLA5	2.00763	0.0138608	0.381741	2.03379	0.0123095	0.1021	0.0175307	0.45622	0.00292839
EFR3A	3.49775	0.0138698	0.881946	3.60961	0.0198828	0.0198365	2.91742	0.418496	0.00316867
CCDC86	0.171096	0.0139031	0.777747	0.174226	0.0153163	0.0676775	0.0177814	0.61682	0.00380799
NRG2	5.12812	0.0141241	0.481094	4.17828	0.0491432	0.00863471	15.0293	0.103648	0.00234476
PRELP	0.0166503	0.0141982	0.999762	0.0166424	0.0728791	0.0213534	0.0166591	0.0944776	0.0232056
DMRTC2	0.158062	0.014228	0.446362	0.0170262	0.177634	0.0105017	0.183159	0.0289229	0.0530684
SLCO1C1	0.0164719	0.0142783	0.98509	0.0162526	0.0238199	0.0327886	0.0177229	0.343844	0.0225285
ICA1	4.87188	0.0143112	0.16211	5.63107	0.00829805	0.00921814	0.0173026	0.320775	0.0087951
RANBP17	0.314129	0.014319	0.281083	0.343283	0.0258862	0.105484	0.0168349	0.138314	0.0125999
XIRP1	2.03206	0.0144029	0.745833	1.90142	0.0702291	0.0641769	2.32054	0.0933582	0.0377851
SCP2	2.83332	0.0144115	0.487257	2.59166	0.0321827	0.0332553	7.55417	0.170236	0.00263612
TMEM241	4.54633	0.0144561	0.326797	4.88124	0.0136379	0.0121353	0.0182663	0.963241	0.000792167
NLK	3.17621	0.0145087	0.640593	0.0179512	0.717132	0.000700112	3.20624	0.013813	0.0295996
TLNRD1	15.9896	0.0145401	0.421888	8.52924	0.119836	0.00198365	59.9014	0.0404966	0.000792192
TRAP1	0.315995	0.0145686	0.496488	0.327391	0.0185984	0.117502	0.0173389	0.345086	0.00440264
NRG4	6.58662	0.0145754	0.437544	6.99853	0.012123	0.00688443	0.0177477	0.598674	0.000792167
PODNL1	0.359231	0.0146199	0.63189	0.364073	0.0161994	0.134888	0.0176415	0.521918	0.00529362
DCAF4L1	11.8072	0.014652	0.155693	4.12308	0.25856	0.00291713	83.7972	0.0096578	0.000792167
AEBP1	0.0162065	0.0146891	0.990997	0.0161441	0.016677	0.0351223	0.0178081	0.636417	0.00175879
ZSCAN12	2.0934	0.0149978	0.995464	2.09824	0.143975	0.028938	2.0907	0.0518126	0.0609555
AFM	0.173633	0.015006	0.759932	0.177355	0.0167718	0.0677942	0.0177424	0.590839	0.00351429
IGDCC3	0.0166428	0.0150122	0.99647	0.0165445	0.0564514	0.0245039	0.0167996	0.13136	0.0222824
MICA	0.0166005	0.0150547	0.993204	0.0164423	0.042671	0.0257875	0.0169617	0.179502	0.0119635
HCN1	7.35838	0.0151029	0.84844	9.13305	0.113454	0.00186696	6.56531	0.0638087	0.00761213
PDGFRL	2.09573	0.0151337	0.667436	2.10328	0.0146851	0.0850636	0.0179261	0.716782	0.000879301
TOMM70	11.7687	0.0154183	0.667674	12.1205	0.0144533	0.00245039	0.0180321	0.79069	0.000792167
HAUS8	2.2568	0.015502	0.467783	1.02583	0.980505	0.014469	2.43416	0.0115262	0.0692531
DGAT1	0.0162604	0.0157712	0.990284	0.0161797	0.0187524	0.0331386	0.0177317	0.581445	0.00211116
TMEM183A	2.57126	0.0157999	0.747356	2.57951	0.0154816	0.0470242	0.0180393	0.79432	0.004753
CGNL1	3.32307	0.015822	0.837024	3.32976	0.0156675	0.0231037	0.0181515	0.874255	0.00158433
PRG4	0.0162591	0.0159776	0.990442	0.0161813	0.0188433	0.0326719	0.0177441	0.590555	0.00146431
SLC4A9	2.06986	0.0162007	0.218757	2.13059	0.0126873	0.0836634	0.0172404	0.298412	0.0049778
ZNF681	0.269346	0.0162101	0.670278	0.25849	0.0146239	0.0955653	1	1	0.00234161
HCLS1	2.94059	0.0162884	0.592925	2.97398	0.0153145	0.0287046	0.0178813	0.67366	0.000792167
TUBGCP5	2.0812	0.0164025	0.556143	2.44905	0.0297019	0.0449238	1.70642	0.240244	0.0558741
PGAM1	0.0162245	0.0164173	0.991652	0.01617	0.0182631	0.0344222	0.0178545	0.665427	0.00175684
SNAI1	9.43249	0.0164733	0.468959	4.96096	0.214239	0.00198365	19.2748	0.0295803	0.00175775
FAM20A	0.0163742	0.016637	0.986863	0.0162299	0.0220058	0.0327886	0.0179225	0.484275	0.0105482
STX2	1.98758	0.0166447	0.308105	0.775071	0.79227	0.016686	2.17646	0.00962573	0.0962366
CKLF-CMTM1	5.58151	0.0168374	0.116067	1.0909	0.932543	0.010735	12.284	0.00434219	0.00293089
ABLIM3	0.0166672	0.0168383	0.996183	0.0165611	0.0590646	0.0220535	0.0168433	0.142596	0.0178917
LYSMD1	3.27943	0.0168845	0.57213	3.32943	0.0156861	0.0235704	0.0178491	0.663132	0.000792167
FETUB	1.97392	0.0171134	0.430178	1.6859	0.133736	0.0760788	2.721	0.0439507	0.029629
TEX13B	4.77436	0.0171187	0.616194	4.8676	0.0159754	0.00268383	0.0179296	0.718611	0.00270684
CYP2C18	2.50452	0.0172486	0.070019	1.30187	0.617512	0.0392063	5.27933	0.00317496	0.014628
MAEL	3.81629	0.0173573	0.474018	4.74979	0.0149994	0.0114352	1.81648	0.612925	0.00878143
SULT1A1	0.0163057	0.0173843	0.990825	0.0162299	0.0204286	0.0337221	0.0177512	0.595133	0.00468672
PIGB	0.0164278	0.0174755	0.98943	0.0162835	0.0262463	0.0334887	0.0174346	0.399965	0.00497953
COX4I2	0.0162001	0.0174916	0.994827	0.0161813	0.0180639	0.031505	0.0180646	0.812178	0.000792167
TMEM115	6.20155	0.0176254	0.44303	6.58109	0.0147558	0.00595095	0.0177583	0.599317	0.00175741
SGO2	2.40659	0.0179739	0.367821	2.21245	0.0379999	0.0564757	9.08387	0.14685	0.00234141
SSPN	0.258782	0.0179986	0.312156	0.0169108	0.139208	0.0142356	0.292439	0.0352893	0.0934454
MDH2	0.0162405	0.0180698	0.992373	0.0161942	0.0196978	0.0347722	0.0179046	0.697602	0.00316867
CYYR1	6.11895	0.0181983	0.545132	6.34902	0.0163015	0.00630101	0.0178724	0.677446	0.000792167
TMED3	0.261566	0.0182614	0.816641	0.232167	0.0567016	0.0568257	0.302553	0.157992	0.0357482
ADAD1	6.09038	0.018467	0.531937	6.33506	0.016422	0.00583426	0.0178563	0.667218	0.00117163
DELE1	1.99705	0.0185266	0.354616	1.8908	0.0334838	0.101516	7.71989	0.170146	0.0017593
TECPR2	0.0166797	0.0185647	0.995702	0.0165627	0.0594412	0.0224036	0.0168889	0.158426	0.0193422
PSG5	0.0163042	0.0185879	0.991459	0.0162396	0.0211863	0.0332715	0.0178081	0.63257	0.00324308
DHX57	1.81628	0.018622	0.871682	1.89876	0.0864901	0.0602096	1.74892	0.105242	0.0955157
CEP128	2.03976	0.0186659	0.574411	1.8419	0.0838799	0.0669774	2.70933	0.0908171	0.028111
CNTN4	3.31232	0.0186992	0.934877	3.22489	0.0531152	0.0182029	3.53389	0.18022	0.0055778
GFRAL	2.98017	0.0187578	0.4972	2.52793	0.076785	0.0253207	5.45482	0.0911927	0.0061521
RAB27A	3.20496	0.0188184	0.515629	3.26971	0.0170856	0.0214701	0.0177814	0.614711	0.00146482
ENGASE	1.74817	0.0188231	0.299241	1.42248	0.255355	0.107234	2.34926	0.0213048	0.0631069
COMMD9	4.43998	0.0188317	0.696122	4.48976	0.0180773	0.0131854	0.0180105	0.775979	0.000792167
IL9R	0.316172	0.0188604	0.150678	0.228071	0.00623989	0.0974322	1.44614	0.751719	0.0125615
CETN1	0.180263	0.0189588	0.222717	0.250925	0.0759139	0.0516916	0.0164029	0.0499895	0.0233043
CDC25A	10.4044	0.0189903	0.674315	11.2167	0.0171691	0.00303382	1	1	0.000792167
PHF20L1	6.60918	0.0192475	0.431412	4.79225	0.0831411	0.00676775	23.1478	0.0785089	0.00158433
CELA3A	2.54631	0.019276	0.557871	2.7004	0.0158314	0.035136	1.0026	1	0.00762419
OR51V1	0.0167108	0.0193089	0.997775	0.0166424	0.0730877	0.0186696	0.016808	0.132664	0.0173141
AARS2	0.18279	0.0196179	0.687222	0.189626	0.0234849	0.0646437	0.0175869	0.490507	0.00322851
CCPG1	0.0163192	0.0198626	0.991075	0.0162445	0.0231415	0.0344222	0.017769	0.60589	0.0014644
AQP3	5.11609	0.0198886	0.391215	9.26459	0.0238801	0.0031505	2.78403	0.304705	0.00762258
FSD1	7.65524	0.0200813	0.459077	0.0178277	0.624836	0.00163359	8.20464	0.0168319	0.00411806
NUPR1	0.016356	0.0201734	0.990514	0.016264	0.0246389	0.033372	0.0176928	0.555311	0.000878439
ADAMTS14	2.24748	0.0202814	0.0330829	2.51532	0.00894862	0.0593928	0.016571	0.0784876	0.0205011
KCNK4	5.89079	0.0202965	0.306228	6.54368	0.0148318	0.00583426	0.0175676	0.480935	0.003222
TTC19	0.0164303	0.020504	0.989945	0.0163047	0.028115	0.0322051	0.017536	0.459288	0.00292868
SFTPA2	2.87289	0.0205329	0.214049	1.36479	0.679434	0.018553	4.4185	0.00943235	0.0146807
INSL6	2.43679	0.020775	0.861515	2.45911	0.0206395	0.0516916	1.48483	0.890289	0.00410282
ARHGAP29	3.77296	0.0208209	0.74526	3.30653	0.0891885	0.0110851	4.91307	0.109715	0.00409982
TMEM134	0.0163227	0.0209262	0.991469	0.0162543	0.0239817	0.0329053	0.0177957	0.626318	0.00146467
PYGL	2.06842	0.0212394	0.774933	2.07197	0.0209589	0.0794627	0.01807	0.808745	0.00117342
ZNF713	0.0166542	0.0212837	0.987788	0.0164225	0.039907	0.0284712	0.0175588	0.298294	0.0137672
FRK	0.0165689	0.0213504	0.990676	0.0164029	0.0377981	0.0271877	0.0172974	0.321209	0.00731876
KCNN3	0.0163545	0.021364	0.991023	0.0162738	0.0252597	0.0309216	0.0177459	0.589591	0.00382263
METRN	3.47398	0.0213877	0.12537	6.27956	0.00577914	0.00805129	1.08231	0.926943	0.0213141
SLC19A1	0.17813	0.0214495	0.0319398	0.514222	0.459047	0.0224036	0.0154894	0.00223789	0.0597363
SSR2	3.13059	0.0214719	0.605199	5.86205	0.17735	0.00245039	2.81877	0.0532642	0.0240108
LNX2	4.27716	0.0215276	0.621427	4.35402	0.0201796	0.0120186	0.0179261	0.717238	0.000792167
ELSPBP1	2.37168	0.0217732	0.539553	1.57067	0.557634	0.0173861	2.69932	0.0213699	0.0358726
KRT33B	0.0164969	0.0218333	0.990176	0.0163537	0.0326117	0.0268376	0.0174415	0.405105	0.00292695
ARG2	0.0166844	0.0219112	0.992776	0.0165148	0.0521348	0.0224036	0.0171167	0.223545	0.0167033
ZFYVE27	0.0166809	0.0219786	0.993583	0.0165263	0.0539508	0.0219368	0.0170552	0.215614	0.0082077
TEAD2	2.7974	0.0222035	0.687065	2.81567	0.0214567	0.028938	0.0179673	0.748558	0.00117304
FAM20C	3.62176	0.022218	0.314678	1.44585	0.731081	0.0106184	5.13305	0.0133552	0.013253
ASMTL	0.0164623	0.0222263	0.990129	0.0163341	0.0306896	0.0296381	0.017536	0.45511	0.00526501
E2F5	0.187895	0.0224498	0.76197	0.191858	0.0248151	0.0668607	0.0177708	0.606309	0.00263608
CCDC54	0.016322	0.0225565	0.99239	0.0162689	0.0249165	0.028938	0.0178724	0.67768	0.00322282
PGM3	0.0162976	0.0227146	0.993352	0.0162591	0.0243185	0.0362891	0.0179422	0.730668	0.000792167
PRADC1	4.17548	0.022763	0.799517	4.25034	0.0219342	0.0114352	1	1	0.000792167
B3GNT3	9.38901	0.0227757	0.687966	10.0664	0.02076	0.0031505	1	1	0.000792167
ZBTB21	3.63493	0.0228706	0.1086	4.3868	0.0194802	0.0112018	0.0181952	0.912962	0.00205626
HIRIP3	0.0162608	0.0229114	0.995905	0.0162478	0.0233935	0.0306882	0.0181116	0.849111	0.000792167
PIWIL1	0.0167535	0.0230793	0.998486	0.0167041	0.0854472	0.0182029	0.0168198	0.137617	0.0132145
CCNB1	0.0166717	0.0231169	0.991767	0.0175887	0.461956	0.00408399	0.0165644	0.0316261	0.0436281
RGMB	4.182	0.0231182	0.522601	4.30811	0.0207576	0.0123686	0.0178242	0.638025	0.00468984
FN1	0.0164099	0.0232867	0.990773	0.0163129	0.0288004	0.0296381	0.0176715	0.544303	0.00117163
STXBP5L	3.72986	0.0233101	0.164173	4.29521	0.0209122	0.012252	0.0182425	0.944379	0.00158433
NAP1L4	9.52005	0.0233831	0.632611	9.86901	0.0216328	0.00268376	0.0179853	0.760051	0.000792167
SP140L	2.20079	0.0234561	0.820303	2.25489	0.0255636	0.0571758	1.70114	0.654145	0.00409961
ARHGEF1	5.42496	0.0236897	0.798722	5.5428	0.022819	0.00898477	1	1	0.000586753
TAMM41	2.94515	0.023814	0.367457	3.06026	0.0229185	0.0233371	0.0182443	0.943379	0.000792167
UCHL3	4.12597	0.023823	0.762701	4.15329	0.0232611	0.014469	0.0180538	0.823523	0.000792167
ASH1L	1.959	0.0239229	0.936636	1.91842	0.101205	0.0508748	2.01214	0.119789	0.0520913
HDGFL2	4.13977	0.0240473	0.630509	4.21016	0.0226303	0.012252	0.0179458	0.722686	0.00158433
STX3	4.14093	0.0240656	0.25597	4.54715	0.0171089	0.0134188	0.017445	0.404416	0.00498114
ETFA	3.07514	0.0241128	0.872877	3.18165	0.0326098	0.0206533	2.5518	0.459978	0.00497738
SSMEM1	2.70051	0.0241248	0.453101	2.76212	0.0235132	0.0330219	0.0182389	0.943379	0.000586287
ZNF550	2.14675	0.0243347	0.348082	1.45063	0.489393	0.0322051	2.78014	0.0193103	0.0444675
BPIFB1	0.0165288	0.0243362	0.990486	0.0163865	0.0360489	0.0259041	0.0174555	0.411015	0.0032235
HM13	9.20144	0.0243649	0.618008	9.5649	0.0223983	0.00350056	0.0179763	0.748767	0.000792167
SEMA4B	0.441203	0.0244082	0.869771	0.407384	0.139217	0.066744	0.461303	0.0882684	0.106597
ZDHHC17	6.26582	0.0244544	0.314315	4.33231	0.101129	0.00571758	38.8769	0.0657153	0.000792167
METTL7B	9.14073	0.0244848	0.635159	9.46594	0.0226913	0.00326719	0.0179871	0.760272	0.000792167
LIMS2	0.191388	0.0245529	0.824325	0.193554	0.0258951	0.0642936	0.0179171	0.706873	0.0020512
MARCO	0.191956	0.0246501	0.772363	0.195636	0.0269541	0.0637102	0.0177957	0.625482	0.00263769
CCDC183	2.03092	0.0249593	0.827805	1.99531	0.0342524	0.081563	2.65276	0.44166	0.00885763
PSMB9	0.186393	0.0249805	0.139419	0.0162429	0.0230674	0.0299881	0.30814	0.152589	0.0428828
FAAH2	0.0169617	0.0250695	0.992439	0.0173511	0.177741	0.0162193	0.0167409	0.073514	0.0267477
TNFRSF10D	4.08087	0.0250866	0.466777	4.24058	0.0218403	0.0119019	0.0177548	0.590839	0.00528589
MUC15	0.0163665	0.0251224	0.992267	0.0163064	0.028154	0.0316217	0.0178384	0.657227	0.000292944
ABCA9	1.42845	0.0251224	0.5413	1.51513	0.0256136	0.288913	1.21653	0.523674	0.137609
RPN2	5.40136	0.0252313	0.467076	5.69279	0.0216167	0.00746786	0.0177708	0.60981	0.00293295
ARPP21	3.50398	0.0254233	0.592813	3.10931	0.0603249	0.0142356	7.44245	0.18558	0.00158433
ZNF708	0.340769	0.0254901	0.136072	0.404016	0.0672618	0.0961487	0.0164505	0.0493475	0.0360038
PLEKHM2	3.08274	0.0255143	0.697776	2.73	0.0905046	0.0158692	4.22534	0.131555	0.00497614
TRPM7	2.7188	0.0255599	0.418171	2.79072	0.0223011	0.0331386	0.0176345	0.517505	0.00292716
LRGUK	2.03291	0.0256577	0.737855	2.21223	0.050539	0.0460907	1.77802	0.260241	0.0406987
CHI3L2	0.0166216	0.0257678	0.991237	0.0164587	0.0445802	0.0225203	0.0173233	0.332999	0.0067362
NFYA	5.97766	0.0258378	0.183089	3.75204	0.130847	0.00665106	69.2415	0.0347628	0.000792167
GDAP2	0.0163428	0.0258507	0.993374	0.0163015	0.0278035	0.0288213	0.0179332	0.72278	0.000792167
TBX3	9.24507	0.0258951	0.303924	10.9386	0.0180434	0.00221702	0.0176309	0.512982	0.00264506
SLC35F2	2.51559	0.0259	0.519061	2.55206	0.0238719	0.0410732	0.0177583	0.600314	0.00175752
THOP1	4.15113	0.0260179	0.86666	4.40394	0.0422687	0.0102683	3.41576	0.354127	0.00265598
SRD5A1	4.09027	0.0260926	0.0389588	1.03056	0.966241	0.0224036	14.2335	0.0024442	0.00322214
ETV4	3.99307	0.0261334	0.805674	4.06129	0.025235	0.0136522	1	1	0.000792167
PNKP	1.62412	0.0261404	0.286387	1.26947	0.452677	0.10665	2.02243	0.0188078	0.107935
EXOSC2	2.66986	0.0262259	0.870102	2.70067	0.0263523	0.0327886	1.69418	0.851501	0.00557472
LUC7L3	9.28463	0.0262282	0.178696	0.0174835	0.396511	0.00583426	12.4038	0.014061	0.00410343
NSUN2	0.0167345	0.0262711	0.994322	0.0165893	0.0637638	0.0214701	0.0170671	0.220446	0.0117143
SEH1L	0.0168524	0.0264301	0.998834	0.0169024	0.135652	0.016686	0.0168114	0.100281	0.0254761
DDX51	0.471477	0.0265764	0.280553	0.610364	0.23415	0.0998826	0.280747	0.0307465	0.0771212
CROCC2	0.555544	0.0269249	0.560719	0.596128	0.076467	0.205599	0.395897	0.147719	0.0623496
TRAF3	32.805	0.0269889	0.520945	44.0181	0.0212821	0.000816797	1	1	0.000792167
RPS6KL1	2.35089	0.0269949	0.758279	2.35773	0.0265243	0.050408	0.0180393	0.799766	0.0023765
GPR171	0.0164503	0.0270174	0.989372	0.0175465	0.435721	0.00350056	0.016295	0.0385099	0.026083
GRN	3.3394	0.0271136	0.410818	3.47016	0.0230885	0.0198365	0.0176486	0.528044	0.000879992
TESC	0.193252	0.0272391	0.69562	0.0176645	0.512333	0.00210034	0.200228	0.0319839	0.0844201
STUB1	5.2434	0.02726	0.575268	5.40919	0.0248893	0.0071178	0.0178938	0.692267	0.00158433
ITGAM	0.345021	0.0273605	0.205418	0.390354	0.0559109	0.0945151	0.0168114	0.0932913	0.0245961
REG3A	8.64966	0.0274696	0.651802	8.92718	0.0256579	0.00338387	0.0180015	0.769645	0.00117276
BMP1	0.016766	0.0275789	0.995226	0.0166341	0.0721125	0.0184363	0.0170296	0.203097	0.0129301
SLC2A7	0.20009	0.0275952	0.159876	0.0163554	0.0326762	0.0308049	0.304769	0.132248	0.0674677
MEIS3	0.016366	0.0276079	0.993477	0.0163243	0.029707	0.0287046	0.0179296	0.722313	0.00158433
CCDC42	0.0164181	0.0276607	0.992028	0.0163472	0.0317651	0.0287046	0.0177921	0.62561	0.00175956
SNX5	0.0168933	0.0280212	0.998434	0.0169667	0.15794	0.0101516	0.0168417	0.0923499	0.0290322
ZNF662	0.0164617	0.0280942	0.991337	0.0163684	0.0341926	0.0263709	0.0177016	0.561359	0.00234263
HNRNPH3	8.55273	0.0282155	0.40727	9.51244	0.0224047	0.00303382	0.0177424	0.591807	0.000879281
TTL	12.4511	0.0282475	0.455917	0.0178599	0.649454	0.00128354	13.9294	0.0230835	0.00175694
GJA5	0.0171472	0.0285438	0.998183	0.0172766	0.284118	0.00618432	0.0171064	0.0561486	0.0509878
LYST	0.267568	0.0286474	0.0848983	0.0161603	0.0175483	0.0341888	0.392782	0.145716	0.0679804
TTLL5	0.198004	0.0288487	0.686934	0.205461	0.0340496	0.0612598	0.0177388	0.503845	0.00879389
CLK1	0.0166183	0.0290009	0.991103	0.0164653	0.0453201	0.0268376	0.0174241	0.383016	0.006442
ORAI1	0.19497	0.0291355	0.51657	0.0172818	0.28685	0.0079346	0.214939	0.0442768	0.0650649
MFGE8	3.23695	0.0292818	0.75951	3.31282	0.0277314	0.0201866	1	1	0.00158433
TACC3	0.0164083	0.0295027	0.992858	0.0163537	0.0325757	0.0306882	0.0178759	0.679949	0.00294467
PSMB10	0.0163971	0.0295274	0.993294	0.0163504	0.0320689	0.0302215	0.0179117	0.706436	0.00146403
AASS	2.67689	0.0295531	0.373939	2.36434	0.0692024	0.0339554	9.85915	0.135899	0.00158433
DPYD	0.289028	0.0295904	0.226842	0.3414	0.0670994	0.0695444	0.0166358	0.0918932	0.0239972
GLYATL1	1.84115	0.029628	0.584989	1.7519	0.0573566	0.10175	2.95382	0.233935	0.00878536
FAM104A	5.00812	0.0298962	0.774117	5.15105	0.0284991	0.00781791	1	1	0.000792167
KRTCAP3	0.0168982	0.029957	0.997588	0.0168097	0.11046	0.0184363	0.0170024	0.141263	0.0245858
TTLL4	0.199516	0.0300596	0.471757	0.224159	0.0492453	0.058576	0.0171321	0.244098	0.00848906
CPT1A	0.016876	0.0301851	0.99926	0.0169075	0.137492	0.0147023	0.0168484	0.11436	0.0196267
CEBPA	67.2401	0.0302658	0.750232	0.018157	0.876929	0.000233371	70.4427	0.0289348	0.00079218
TBC1D15	0.0168693	0.030374	0.995155	0.0171613	0.231553	0.00921814	0.0167409	0.0711301	0.0354544
AP3B1	0.0170953	0.0304028	0.986763	0.0166941	0.0832126	0.0179695	0.0178099	0.194178	0.0269546
CCDC112	0.0167724	0.0304145	0.99462	0.0166308	0.0710218	0.0199532	0.0170962	0.232335	0.00967178
CEP19	2.16291	0.030445	0.80135	1.66646	0.64123	0.00828466	2.23067	0.0333027	0.0554693
STAG1	47.5989	0.0305799	0.425678	0.0179135	0.689233	0.000933482	61.5346	0.0232322	0.00316867
CST3	0.0163963	0.030625	0.993709	0.0163554	0.032857	0.027421	0.0179404	0.728264	0.00158433
C1orf159	2.4305	0.0306621	0.875042	2.44196	0.0302239	0.0416567	1	1	0.000792167
GOLGA6L2	1.90927	0.0308897	0.751845	2.17733	0.128767	0.0301048	1.78318	0.117393	0.0694118
HAVCR2	0.0168273	0.0309158	0.999979	0.0168265	0.115729	0.014819	0.0168282	0.139503	0.0134791
SRRT	0.0167717	0.0309238	0.991164	0.0165694	0.0609988	0.0231037	0.017391	0.284116	0.0146447
ANKFN1	0.201133	0.0309984	0.866318	0.202442	0.0319148	0.0624266	0.0180159	0.779585	0.00158433
ARHGEF10	0.201042	0.0310085	0.571435	0.216125	0.0423633	0.0581093	0.017365	0.355944	0.00559161
SGPL1	0.0166799	0.0310611	0.99201	0.016523	0.0529446	0.0235704	0.0173303	0.341708	0.00263657
PCID2	2.60924	0.0310686	0.440705	2.67139	0.027529	0.0365225	0.0176556	0.534253	0.00298871
MRPL20	4.9143	0.0310975	0.762986	5.06979	0.0294947	0.00910145	1	1	0.000884424
ZBTB8B	3.76667	0.031146	0.728845	3.89814	0.0290428	0.0113185	1	1	0.00158433
NABP2	8.07643	0.0311561	0.765949	8.18743	0.0302554	0.00420067	0.0181044	0.844979	0.00158433
SLC27A4	3.19926	0.031311	0.836543	3.23361	0.0305442	0.0203032	1	1	0.000792167
CTSO	3.16847	0.0314937	0.544331	2.72155	0.0907681	0.0180862	6.34902	0.144184	0.00234589
GOLGB1	0.201915	0.0315175	0.911943	0.202483	0.0319166	0.0623099	0.0181171	0.854119	0.00158433
F11	0.294817	0.0316385	0.729053	0.298914	0.0340516	0.08343	0.0177832	0.620013	0.00204967
NIM1K	1.86082	0.031654	0.746547	1.86433	0.0311755	0.103967	0.0180159	0.779585	0.0023765
GUCA2A	0.0165026	0.0317371	0.981809	0.016251	0.0236742	0.0294047	0.0181806	0.901243	0.00117114
SLC47A2	2.09002	0.0318237	0.543627	2.10918	0.0299227	0.0676775	0.0177672	0.607994	0.000792167
CYFIP1	2.36767	0.0320167	0.10709	1.52944	0.380886	0.0432902	6.18421	0.0112436	0.0111748
HARBI1	1.88064	0.0320921	0.819631	2.04031	0.123687	0.0382728	1.77926	0.131427	0.0658569
TMPRSS9	0.475559	0.0321491	0.823659	0.438454	0.101332	0.0844802	0.511862	0.161971	0.078108
AGFG2	3.79055	0.0322424	0.435402	3.96062	0.027599	0.0124853	0.0176981	0.559261	0.00292972
ZDHHC24	0.0163933	0.0322735	0.994708	0.0163652	0.0337851	0.0304549	0.0180141	0.779464	0.000585412
COL27A1	0.0168122	0.0324664	0.996023	0.0166958	0.0834993	0.018903	0.017033	0.209008	0.010857
HMGXB3	3.85041	0.0325894	0.820678	4.17494	0.0486591	0.0115518	2.99068	0.392388	0.00264061
DCAF13	2.51671	0.0327839	0.382908	2.59426	0.0319667	0.0341888	0.0182681	0.964015	0.000792167
EEF1D	3.75399	0.0328084	0.742331	3.78331	0.0319203	0.0143523	0.0180448	0.804822	0.000792167
PRPSAP1	0.295907	0.0328487	0.673542	0.302039	0.0365832	0.0798127	0.0176821	0.547714	0.00381316
SPATA31E1	0.0164983	0.0328594	0.991952	0.0164127	0.0390486	0.0255541	0.017737	0.587393	0.00234537
PINK1	2.44005	0.0328815	0.15707	2.10602	0.0838644	0.0390896	26.2956	0.0589819	0.00158433
APOBEC3C	3.24346	0.0329632	0.56308	3.82937	0.0308787	0.0137689	1.75699	0.63722	0.00674906
RAB3GAP2	3.18751	0.0331153	0.190869	3.5124	0.0221435	0.0187863	0.0172732	0.313415	0.00498071
SRP68	9.09259	0.0331199	0.752972	6.93513	0.15048	0.00210034	13.4637	0.108823	0.00264086
OBP2A	4.52786	0.033345	0.0646769	0.0170586	0.189567	0.0113185	6.16138	0.01263	0.00944017
ABCB11	2.83514	0.033374	0.0733392	3.29465	0.0164266	0.0243872	0.0169159	0.159757	0.0125836
B4GALNT1	0.0164694	0.0338426	0.992766	0.0164061	0.0380377	0.0266042	0.0178384	0.655216	0.00158433
C1orf100	0.0166943	0.0338885	0.992111	0.0165412	0.055558	0.0247373	0.0173667	0.360784	0.00793294
MIGA1	0.0166889	0.0339228	0.992022	0.0165363	0.0549642	0.0234537	0.0173789	0.366495	0.00527131
SH3RF2	2.16692	0.0339703	0.722763	2.08736	0.0525678	0.0557756	3.3899	0.352495	0.00411162
ZNF107	2.78425	0.034141	0.855973	2.80527	0.0334896	0.0285879	1	1	0.000792167
ERICH3	0.35861	0.034209	0.981488	0.355795	0.0806743	0.0703612	0.364401	0.231194	0.0448289
EFCAB6	1.79835	0.0343126	0.647831	1.89459	0.0330928	0.0956819	1.32194	0.70168	0.025468
SKA3	0.0168561	0.0343528	0.998893	0.0168164	0.111988	0.0151691	0.0169075	0.162465	0.0221807
HSPA4L	0.016395	0.0344377	0.996739	0.0163848	0.034966	0.027421	0.0181425	0.871855	0.00117121
EXOC2	0.0164614	0.0344565	0.993189	0.0164061	0.0380622	0.0249707	0.0178634	0.680343	0.00158433
FAM135B	0.0167622	0.0344784	0.993084	0.0171853	0.240994	0.00886808	0.0165743	0.0784791	0.0196392
ERBB2	0.0166171	0.0346129	0.991565	0.0164867	0.0481687	0.0253207	0.0175272	0.454181	0.00204942
STRIP2	0.205782	0.0348135	0.414652	0.239022	0.0634955	0.0533252	0.0170024	0.195447	0.0164181
VRK1	2.02378	0.0348186	0.966761	2.08632	0.359827	0.0141189	2.01094	0.057182	0.0892687
HMSD	3.7004	0.0348394	0.84233	3.71099	0.0344926	0.0121353	0.0181497	0.880821	0.00158433
ATF1	7.61797	0.0349184	0.81078	7.68523	0.0342683	0.00350056	0.0181461	0.873815	0.00117093
ATP11B	0.0168167	0.035105	0.994925	0.0166774	0.0800296	0.0196031	0.017127	0.240818	0.0128936
ZFAND1	0.0168501	0.0353185	0.997608	0.0167711	0.101243	0.0149357	0.0169718	0.18665	0.00878946
GRK1	3.1233	0.0354406	0.224727	3.39431	0.0251495	0.0212367	0.0173442	0.347057	0.00387694
WNT16	3.08117	0.035452	0.0861853	0.0170501	0.18556	0.0112018	3.62372	0.0178077	0.0272609
MAPT	1.9752	0.0355623	0.0314324	3.35281	0.00292836	0.0362891	0.789149	0.658311	0.0618558
AGO1	11.6271	0.0356289	0.828161	9.79429	0.105579	0.00140022	16.9082	0.174633	0.00158433
SNAP47	1.87344	0.0356383	0.679777	2.06267	0.0560815	0.0560089	1.59951	0.333547	0.0462869
IDH1	0.0164711	0.035656	0.993232	0.016416	0.0393033	0.0273044	0.0178813	0.68383	0.000586197
CYP1B1	1.79311	0.0359575	0.486172	1.80778	0.0336028	0.111551	0.0178028	0.543384	0.007027
MYT1	41.073	0.0361747	0.265007	0.0177583	0.57411	0.00221702	68.0199	0.0211377	0.0011799
TRPC4AP	0.0164544	0.036183	0.993965	0.0164127	0.0388228	0.0266042	0.0179422	0.729126	0.000792167
DPH6	0.0164548	0.0361957	0.993936	0.0164127	0.0388569	0.027071	0.017944	0.728168	0.000792167
PUM3	0.355881	0.0362878	0.738427	0.321486	0.0503145	0.0802795	0.464869	0.415119	0.0228836
SWAP70	3.30954	0.0363178	0.922735	3.67959	0.290816	0.00385061	3.21491	0.0703136	0.0120109
COMP	2.36036	0.0363506	0.410447	2.41597	0.0319815	0.0439904	0.0175975	0.498279	0.00205491
MTRF1L	0.208597	0.0363824	0.902391	0.209318	0.0369289	0.0619599	0.0180845	0.840615	0.0023765
SERPIND1	3.64199	0.0364987	0.565124	3.7296	0.0335833	0.0136522	0.0178491	0.663944	0.000880196
CLRN1	0.442171	0.0365995	0.887239	0.442595	0.0368491	0.136755	0.0181225	0.858726	0.0011752
PROC	0.0164093	0.0366	0.996622	0.0163979	0.037217	0.0298714	0.0181388	0.865947	0.000792167
FCRL4	0.208576	0.0366449	0.641811	0.219084	0.0450295	0.0533252	0.017522	0.45198	0.00292727
R3HCC1	0.0165206	0.0367384	0.992415	0.0164423	0.0427036	0.0262542	0.0177797	0.613232	0.00527712
PAK4	0.016531	0.0367446	0.992328	0.0164488	0.0431763	0.0261375	0.0177583	0.600784	0.00264065
SYPL2	3.14785	0.0368543	0.414059	1.4758	0.718057	0.00851803	4.10621	0.026952	0.0158231
COX7A1	0.0164232	0.0368979	0.995736	0.0164045	0.0379577	0.0276544	0.0180972	0.826169	0.00117317
SCIN	0.305373	0.0369343	0.833233	0.301707	0.0359859	0.0822631	1	1	0.00079218
CENPC	1.97769	0.0369501	0.935191	1.86526	0.430358	0.0138856	2.00171	0.0532049	0.0661943
MTHFS	0.0166128	0.0369725	0.991754	0.0164933	0.04896	0.025204	0.0175887	0.490668	0.00205084
DAP3	3.07828	0.0370194	0.72061	3.10061	0.0359502	0.0214701	0.0180159	0.780071	0.00158433
UBE2D3	0.0164109	0.0370307	0.996884	0.0164012	0.0375558	0.0260208	0.0181515	0.876928	0.000878063
ZMYM2	4.73504	0.0370561	0.187927	5.62319	0.0225501	0.00688443	0.0173528	0.348533	0.00471376
XPNPEP3	0.0164953	0.0370659	0.993053	0.016434	0.0413934	0.0242705	0.0178527	0.664907	0.000585569
ODAPH	0.0164607	0.0370803	0.994127	0.0164209	0.0396295	0.027421	0.017953	0.736641	0.00146475
EVPLL	3.07618	0.0371498	0.80614	3.08669	0.0366409	0.0210034	0.0181098	0.848022	0.00316872
TTLL12	0.0164729	0.0371511	0.993622	0.0164242	0.0403969	0.0268376	0.0179117	0.705912	0.00205653
YPEL4	28.3175	0.0372368	0.182079	52.6992	0.0176733	0.000583426	0.0175746	0.483092	0.00204964
POLG	0.0164805	0.0373388	0.993508	0.0164291	0.0408356	0.0273044	0.0178956	0.696509	0.00234411
ZNF354A	3.60752	0.0375445	0.652132	3.6605	0.0356807	0.0145857	0.0179512	0.732902	0.00146675
C2orf80	0.016426	0.0375454	0.996016	0.0164094	0.0384923	0.0277712	0.0180954	0.836877	0.000586278
DYNC1I1	4.64992	0.037607	0.381574	5.01233	0.0303028	0.00851803	0.0176486	0.529008	0.00234694
PDHX	3.22938	0.0376169	0.205166	2.62112	0.100934	0.0227536	37.2592	0.0720035	0.000792167
IDO2	1.87798	0.0376211	0.333032	2.57024	0.0334196	0.0336054	1.42732	0.391274	0.0799761
SLC14A2	0.214026	0.0377605	0.783599	0.208337	0.0361248	0.064877	1	1	0.000792167
ARMC3	2.34554	0.0381137	0.104094	2.56793	0.0230159	0.0414233	0.016965	0.18285	0.00908587
LMNB1	4.4965	0.0383293	0.306983	1.88081	0.572786	0.00606764	8.44859	0.0251153	0.00528002
DSC2	0.0164321	0.0384419	0.996082	0.016416	0.0393817	0.0267209	0.0181008	0.839416	0.00205133
GGT1	5.01599	0.0385482	0.348061	3.50819	0.147989	0.00700112	22.3942	0.0798313	0.00117401
SCARF1	0.0165224	0.0386092	0.985097	0.0163357	0.0308913	0.0324385	0.0182644	0.943379	0.000792167
MICAL1	1.57786	0.0386508	0.392879	1.75927	0.0265549	0.136989	1.1386	0.768493	0.0775668
GIMAP2	0.518062	0.0386563	0.770457	0.51939	0.039495	0.206766	0.0179458	0.727309	0.00175585
TMEM128	2.52613	0.0386647	0.0119677	3.24917	0.0102855	0.0296381	0.0163603	0.0453274	0.0285778
CENPN	0.0167986	0.0387583	0.993442	0.0172128	0.254152	0.00921814	0.0166175	0.084761	0.0181698
NOXO1	2.51397	0.0387902	0.650104	2.73683	0.0374396	0.0273044	1.55224	0.702882	0.0117791
C3orf49	2.71473	0.0388977	0.573994	2.75495	0.0363829	0.0291713	0.0178438	0.652865	0.00820234
MMAB	0.0164653	0.0389	0.994665	0.0164324	0.0410158	0.0266042	0.0179907	0.764286	0.00117099
PADI4	0.305859	0.0391002	0.716964	0.310553	0.0422364	0.0792293	0.0177726	0.608598	0.00468735
MXD4	45.5554	0.0391197	0.304339	0.0178046	0.60833	0.00140022	72.2188	0.0246525	0.000792167
DYNC1I2	0.0168481	0.0392697	0.99559	0.0167208	0.0894921	0.018903	0.0171167	0.24255	0.00878503
CIITA	2.7105	0.0393992	0.329039	2.83318	0.0321883	0.0260208	0.0175062	0.435614	0.00529413
PIP4P1	3.62473	0.0394998	0.66194	4.26695	0.0463433	0.00956819	2.29171	0.496997	0.00765478
TXNDC16	0.0165363	0.0395089	0.984316	0.0163308	0.0303379	0.0281212	0.0182589	0.956902	0.00087884
GSG1L2	2.48061	0.0395902	0.64295	2.50177	0.0379443	0.0353556	0.0179296	0.705564	0.00146939
TBC1D10A	5.03846	0.0396154	0.356423	3.57334	0.143118	0.00816797	23.2359	0.0863771	0.000878588
C2orf73	1.69714	0.0396448	0.891403	1.63134	0.206345	0.0641769	1.75085	0.103239	0.0823021
SHQ1	0.0168877	0.0396579	0.99857	0.0168366	0.117279	0.0182029	0.0169583	0.182251	0.0149614
NDUFAF6	2.21432	0.0397243	0.285558	1.72564	0.226969	0.04189	4.38548	0.0479908	0.0111354
ROBO2	2.42332	0.0398275	0.357601	1.75804	0.308654	0.0287046	3.95152	0.0445633	0.0105502
PMS1	1.89812	0.0398822	0.606328	1.98933	0.0350395	0.0764289	1.08915	0.912004	0.0152408
ACACA	0.0168786	0.0400376	0.996918	0.0167795	0.102703	0.016686	0.0170484	0.212658	0.0117207
PLD2	0.577582	0.040044	0.083949	0.741411	0.324816	0.176778	0.245686	0.0125369	0.113242
KIAA1755	2.40988	0.0400482	0.359379	2.49154	0.038741	0.0373393	0.0182261	0.935501	0.000879505
ASIC3	0.307306	0.0400513	0.753808	0.310833	0.0424281	0.0766622	0.017842	0.657949	0.00439446
ZNF821	8.3848	0.040138	0.404498	4.51904	0.236483	0.00291713	28.0307	0.0611648	0.000792167
MIS18BP1	1.84544	0.0401859	0.886772	1.93964	0.149609	0.0399064	1.77962	0.142194	0.0603983
CYP2A13	0.0164936	0.0402826	0.994083	0.0164505	0.0432832	0.0268376	0.0179422	0.727214	0.00205472
MNS1	0.505447	0.0402936	0.907142	0.48297	0.155676	0.0765456	0.522464	0.137711	0.112728
POLR3D	2.203	0.0402981	0.541987	2.40296	0.0327712	0.0444571	1.16754	0.889028	0.00938166
MPV17L	0.0173064	0.040367	0.995147	0.0170569	0.189209	0.00991825	0.01748	0.1154	0.0521905
FCRLA	0.016887	0.0405125	0.997427	0.0168013	0.107959	0.0162193	0.0170245	0.204149	0.0096626
UCMA	0.0168489	0.0405737	0.99518	0.0167141	0.0877902	0.0199532	0.0171561	0.258023	0.00674962
UBE4A	1.81189	0.040601	0.677457	1.19506	0.864187	0.00980156	1.87648	0.037307	0.115138
EPG5	1.79502	0.0406171	0.738955	1.57365	0.352325	0.0392063	1.92303	0.0637165	0.0697409
ZNF764	0.0165439	0.0406233	0.992865	0.0164735	0.0461656	0.0241539	0.0178384	0.641949	0.000792205
FAM13A	0.29933	0.0406729	0.894281	0.322936	0.168435	0.0387395	0.276098	0.128508	0.0354431
PIFO	3.86179	0.0407416	0.510997	4.79848	0.0336713	0.00910145	1.62206	0.743081	0.00702539
POLR3G	0.0165444	0.041228	0.993058	0.0164768	0.0466291	0.0253207	0.0178295	0.648362	0.00158433
STX10	1.83325	0.0412555	0.607875	1.84246	0.0397132	0.0932316	0.0178402	0.655789	0.00322866
HAVCR1	0.370458	0.041311	0.76286	0.373103	0.0430316	0.104317	0.0178849	0.68907	0.000878729
DCTN6	2.08466	0.0414954	0.552967	2.10476	0.0391035	0.0583426	0.0177779	0.616136	0.00146879
ANO3	3.01841	0.0414954	0.00430735	0.0163374	0.030954	0.0296381	4.77455	0.00567837	0.0184407
DDX3X	0.0165584	0.041594	0.992031	0.0180664	0.654062	0.000933482	0.0164818	0.0468455	0.0370178
HFE	0.0168009	0.0416397	0.9936	0.0166508	0.0746659	0.0235704	0.0172922	0.324055	0.00555856
VILL	0.469398	0.0416941	0.169315	0.35912	0.0146074	0.134772	1.24172	0.786498	0.0208236
KCP	0.630904	0.0418451	0.45309	0.58649	0.0304364	0.29358	0.937161	0.906465	0.051925
SMAD3	7.66589	0.0419532	0.705898	11.2189	0.0890289	0.00151691	5.26879	0.238801	0.00316867
MS4A12	3.22509	0.0419914	0.344029	1.37878	0.763345	0.00828466	4.5736	0.0262382	0.024595
CREB3L3	2.66211	0.042056	0.696104	2.68103	0.040735	0.0303382	0.0179745	0.753639	0.00176661
PLCH1	4.73812	0.0420562	0.00395221	0.82374	0.842644	0.0151691	76.3555	0.000429523	0.00158433
FAM136A	1.98218	0.0422545	0.430349	1.69842	0.174068	0.0665106	3.1299	0.088618	0.0178669
CNTNAP1	0.0167697	0.042361	0.992982	0.0166208	0.0692066	0.0221702	0.0173702	0.365457	0.00556385
CBX2	0.0168221	0.0424694	0.99402	0.0166741	0.0793661	0.0199532	0.0172611	0.308143	0.00647846
PRUNE2	0.523599	0.0424902	0.927988	0.532485	0.0879365	0.14749	0.498376	0.270939	0.0556644
HSD17B6	0.0165139	0.0426846	0.994168	0.0164702	0.0458883	0.0231037	0.0179386	0.726643	0.000792167
FAM110C	0.0164813	0.0427783	0.995605	0.0164587	0.0442684	0.0295214	0.0180556	0.809882	0.000880176
UTP18	0.0165725	0.0430179	0.992877	0.0164966	0.0495941	0.0222869	0.0177957	0.624456	0.00410159
NMT2	0.0167962	0.0430833	0.992914	0.0172905	0.290666	0.00606764	0.0166108	0.0845249	0.0187701
TTC31	0.0166701	0.0432455	0.992212	0.0165495	0.0573257	0.0219368	0.0175922	0.491721	0.00468939
EMCN	0.016579	0.0432501	0.992871	0.0165016	0.0500672	0.025204	0.017785	0.619573	0.0023765
CMA1	3.68135	0.0433469	0.273629	2.84596	0.127676	0.0154025	25.5567	0.0853614	0.00468494
MRNIP	0.0168369	0.0433644	0.993956	0.0172128	0.252163	0.00863471	0.0166591	0.0960512	0.0284507
POU4F1	16.6084	0.0434312	0.183297	30.6031	0.0326193	0.000816797	0.0182134	0.923938	0.000879737
SRPK1	0.413792	0.0434839	0.751868	0.448386	0.112541	0.0780625	0.326215	0.197835	0.0360324
PDLIM5	0.0164927	0.0435176	0.995362	0.0164669	0.0452693	0.0262542	0.0180393	0.796294	0.00158433
PBRM1	7.56113	0.0438632	0.433273	4.18958	0.253698	0.0031505	21.5613	0.0662716	0.00158433
KIRREL2	0.373852	0.0438671	0.733281	0.377268	0.0461793	0.0980156	0.0178331	0.65251	0.00117464
EMILIN2	2.28215	0.0438785	0.130984	2.46749	0.0286278	0.04189	0.0170484	0.212814	0.0153466
TRPV5	1.8718	0.0439417	0.954663	1.82321	0.281358	0.0267209	1.89421	0.0884964	0.0753898
BCL9	0.0164892	0.0440895	0.995669	0.0164669	0.0455992	0.0271877	0.0180556	0.811601	0.00117223
PRKACB	2.99541	0.0441737	0.946133	2.94586	0.0710304	0.0190197	3.24917	0.372465	0.00234345
GJD4	0.0169132	0.0443436	0.997901	0.01684	0.118415	0.0169194	0.0170245	0.205157	0.0164409
ZP3	3.37785	0.0443638	0.750446	3.48232	0.0417869	0.0163359	1	1	0.00158433
KIF22	0.0165336	0.044407	0.993991	0.0164851	0.0481716	0.0253207	0.0179171	0.711197	0.000587368
COX6B1	23.2095	0.0444773	0.29809	33.579	0.0285271	0.000816797	0.0177122	0.568533	0.00322535
ABCC1	0.0167823	0.044496	0.992998	0.0166341	0.0713198	0.0227536	0.0173963	0.375514	0.00438982
PHLDB1	0.0167635	0.0446696	0.992789	0.0166191	0.0686348	0.02112	0.0174328	0.397533	0.00468432
FAM3C	6.6958	0.0446757	0.630181	6.93513	0.0414761	0.00443404	0.0179655	0.744515	0.000792167
COX18	2.12052	0.0449229	0.745121	2.07965	0.0537294	0.0525084	4.5476	0.523946	0.00204942
TMEM271	20.7358	0.0449704	0.39528	35.7625	0.0294282	0.000466767	1	1	0.00158499
TSGA13	1.66325	0.0449826	0.380984	1.23072	0.627078	0.066744	1.95991	0.0329039	0.0996244
ASTN2	0.0168754	0.0450128	0.995015	0.0167359	0.0925328	0.0177362	0.0172077	0.275643	0.0102415
MICAL2	1.68419	0.0450221	0.217704	1.72237	0.0370196	0.136638	0.0171939	0.275786	0.00703523
GADD45GIP1	0.0165429	0.0450667	0.993976	0.0164933	0.0489832	0.0246206	0.0179135	0.708013	0.000293169
RSPH14	2.09443	0.0452062	0.108314	0.0170279	0.177362	0.0121353	2.25308	0.0289601	0.0568137
SLURP2	0.219479	0.0453042	0.699208	0.227069	0.0519119	0.0557756	0.0176627	0.538688	0.0061678
HHLA2	2.05374	0.0455227	0.18556	2.15351	0.0339112	0.0574092	0.0171699	0.263072	0.00907691
CYP2F1	1.98203	0.04555	0.956459	1.97112	0.0571716	0.0654605	2.11129	0.535708	0.00440456
TMEM104	0.0166468	0.0456019	0.992502	0.0165445	0.0565561	0.0205366	0.0176786	0.548107	0.00234833
PLEKHG5	2.17247	0.0456157	0.643205	2.39025	0.0474161	0.0362891	1.54883	0.596869	0.0158619
PPID	0.375985	0.0456281	0.415006	0.395897	0.0604191	0.0950985	0.017218	0.286957	0.0143612
BUB1B	0.313054	0.0456712	0.814979	0.360631	0.223922	0.037456	0.274693	0.108951	0.0460413
NCKAP1L	0.0169283	0.0456994	0.999903	0.0169244	0.143434	0.0141189	0.0169328	0.17356	0.0126068
ENO3	0.38009	0.0457887	0.80133	0.374299	0.0441017	0.0957986	1	1	0.00158433
TRPA1	0.561371	0.0460901	0.350368	0.573269	0.0553197	0.213534	0.017218	0.277763	0.0102525
RBSN	0.0169401	0.0461868	0.999649	0.0169549	0.152968	0.0119019	0.0169244	0.1645	0.0117192
ARHGAP42	2.7065	0.0462307	0.591261	3.54735	0.0742985	0.0116685	2.07446	0.299562	0.0184498
AKAP8L	4.269	0.0462414	0.702808	4.32971	0.0444332	0.00991825	0.0180538	0.779585	0.00146641
SDAD1	2.21996	0.046246	0.751504	2.11108	0.0826119	0.044107	3.05476	0.303187	0.0046844
RBM34	0.0165636	0.0462952	0.993778	0.0165082	0.0509126	0.0257875	0.0178867	0.689396	0.00117252
POU3F2	21.1733	0.0464029	0.575456	26.9531	0.0385509	0.000583426	1	1	0.000792167
OR52K1	0.0166281	0.0465348	0.992738	0.0165379	0.0556244	0.0214701	0.0177353	0.584543	0.00292871
GTF2F1	2.90104	0.0465517	0.648085	2.93527	0.0444358	0.0200699	0.0179261	0.718519	0.000792167
SPINT1	0.0168551	0.0465837	0.994424	0.0167108	0.0872666	0.0186696	0.0172628	0.308679	0.00585749
TMPRSS11F	0.0165791	0.0466062	0.993444	0.0165148	0.0522496	0.0250873	0.0178456	0.661369	0.00175674
LRP3	1.95767	0.0466078	0.149993	0.0171338	0.219062	0.0106184	2.05772	0.0334753	0.0739042
SUDS3	3.48264	0.0466815	0.415406	0.0177016	0.53583	0.00186696	3.65904	0.0395571	0.0152403
RBM15	0.016933	0.0467851	0.998372	0.0168737	0.12726	0.0151691	0.0170177	0.202051	0.0117153
HAO1	0.0164877	0.0468427	0.997407	0.0164801	0.0473404	0.0226369	0.0181752	0.893899	0.00117228
FRMD4A	4.24983	0.0468769	0.8256	4.26994	0.0462585	0.00886808	0.0181388	0.871424	0.00158433
TCP11	0.221244	0.0470223	0.718933	0.227888	0.0528879	0.0507581	0.0177087	0.567639	0.0102982
OR52M1	2.34094	0.0472156	0.534613	1.74438	0.383771	0.0220535	2.97844	0.0590196	0.0366024
ADAT1	2.88386	0.0472453	0.519179	2.95176	0.0430671	0.0259041	0.017769	0.61054	0.00175755
UBE3C	2.64105	0.0472695	0.621828	3.14747	0.0580994	0.0154025	1.89421	0.443097	0.0226033
ZNF419	0.0165992	0.0473361	0.986201	0.0164111	0.0388364	0.0269543	0.0182061	0.917921	0.000792192
CAND2	0.22172	0.047459	0.628232	0.233868	0.0584625	0.050408	0.0175115	0.445128	0.00528017
KCNK9	58.8605	0.0475231	0.790226	0.0181861	0.895311	0.000233371	61.0809	0.0460375	0.000792167
SEMA5A	4.2319	0.0476253	0.636058	4.32495	0.0447963	0.00910145	0.017944	0.728168	0.00158433
NPC2	0.0165576	0.0477404	0.994252	0.0165115	0.0515122	0.0231037	0.0179314	0.720918	0.00237654
RD3L	0.0169034	0.047836	0.995944	0.0167811	0.103115	0.0171527	0.0171613	0.261827	0.0082399
PLTP	0.0165429	0.04793	0.994789	0.0165065	0.0507647	0.0219368	0.0179817	0.756116	0.0011716
LGALS3BP	2.11659	0.0479442	0.171789	3.2733	0.0167044	0.0268376	1.14374	0.819556	0.0399189
TOP3B	0.0169296	0.0479619	0.997556	0.0170484	0.185385	0.0124853	0.0168332	0.141883	0.0120232
UBN2	5.88472	0.0480256	0.653339	3.98246	0.268459	0.00501747	8.9129	0.0893413	0.0023765
NDUFC2-KCTD14	0.0168676	0.048063	0.994231	0.0172352	0.262835	0.00921814	0.0166941	0.103285	0.015525
SUN3	0.222798	0.0482488	0.796796	0.226208	0.0512556	0.0521583	0.0178759	0.68216	0.0023765
CPZ	0.558029	0.0485235	0.855631	0.535904	0.091785	0.133721	0.599416	0.298235	0.0782519
MLPH	0.0165651	0.0486028	0.994337	0.0165197	0.0523555	0.0232204	0.017935	0.723998	0.00316867
MAPKAPK2	20.5241	0.0486112	0.494984	23.9699	0.0402857	0.000933482	0.0179028	0.699887	0.000792167
SSX2IP	2.86466	0.0486506	0.367349	2.99786	0.0405918	0.022987	0.0175658	0.476437	0.00263783
CCL4L2	0.0170062	0.0486914	0.998234	0.0169447	0.121873	0.0187847	0.0171047	0.22177	0.0133213
INHBE	1.63379	0.0487091	0.618572	1.53204	0.128356	0.119602	2.07508	0.177201	0.0377959
RASEF	0.0166168	0.0487782	0.986185	0.0164258	0.0402054	0.0294047	0.0182261	0.913283	0.000792167
MTMR4	4.30127	0.048887	0.853343	4.73556	0.0858162	0.00490078	3.53955	0.326622	0.00175579
TRPM2	1.58351	0.0489703	0.504224	1.64198	0.0385509	0.162309	0.809855	0.837887	0.0182645
ZFP90	0.0165838	0.0490962	0.99419	0.0165346	0.0533053	0.0250873	0.0179189	0.710486	0.00117185
MYOZ3	2.96516	0.0491726	0.0151899	7.93593	0.0025089	0.00688443	0.476589	0.427477	0.0219966
ZNF593	2.46368	0.0491805	0.768502	2.86595	0.126247	0.0133021	2.18431	0.203405	0.0222587
FNBP4	6.6865	0.0492976	0.0950412	2.32891	0.464064	0.00583426	78.9015	0.0133967	0.000792167
MTPAP	6.32121	0.049312	0.578502	6.62069	0.0447145	0.00455073	0.0179063	0.704349	0.00158433
SLC1A4	0.0166474	0.0494353	0.992999	0.0165611	0.058459	0.0218202	0.017753	0.596695	0.00316867
DNAJC18	0.0165505	0.0494671	0.994983	0.0165164	0.0521658	0.0242705	0.0179943	0.765415	0.00293173
ZNF248	3.31607	0.0495323	0.391543	3.49384	0.0414104	0.0152858	0.0176204	0.510898	0.00263471
SNCA	0.0166438	0.0495743	0.991573	0.0176362	0.491344	0.0031505	0.0165049	0.065899	0.0404289
STPG1	0.0165939	0.0500441	0.988005	0.0164488	0.0419074	0.0249707	0.0182681	0.966442	0.000585806
MITD1	0.0169393	0.0501547	0.997385	0.0168501	0.1209	0.0143523	0.0170893	0.231656	0.0102431
SLC2A13	6.24406	0.0501801	0.742928	6.57319	0.0470668	0.00373393	1	1	0.000792167
ITIH2	1.66774	0.0502448	0.22875	1.48231	0.158304	0.122753	3.8582	0.0696383	0.014356
SMIM3	6.21944	0.0503691	0.743472	6.54565	0.0472565	0.0039673	1	1	0.000792167
ENTPD7	0.300896	0.0503709	0.464287	0.320363	0.0494326	0.0761955	0.018217	0.926943	0.00158433
COL14A1	0.224835	0.0503736	0.526009	0.246301	0.0710131	0.0534419	0.0172974	0.324275	0.00761664
ZC2HC1A	2.76246	0.0505711	0.305486	4.74457	0.0355601	0.00688443	1.63509	0.500234	0.0246186
VAV1	6.36166	0.0506584	0.288861	7.54889	0.0353122	0.00385061	0.017557	0.473222	0.00413204
NKD2	3.28656	0.050719	0.621285	3.34411	0.0478078	0.0151691	0.0179099	0.703485	0.004753
GPR146	3.21443	0.0510114	0.693227	4.1641	0.108196	0.00618432	2.59192	0.239566	0.0131974
SETDB1	2.35562	0.0510415	0.418334	2.41718	0.0450056	0.0332553	0.0176116	0.505454	0.00497549
B9D2	3.82902	0.051148	0.341074	4.1787	0.0482115	0.0119019	0.0182298	0.941429	0.000792167
WDR76	0.225361	0.0511508	0.427966	0.259785	0.0858902	0.0473742	0.0170706	0.223476	0.0105479
GPAA1	1.83696	0.051248	0.27913	2.94144	0.0438477	0.0241539	1.44196	0.340365	0.0795836
CLEC18A	3.2007	0.0512902	0.0498569	1.34487	0.689967	0.0200699	15.5459	0.00621835	0.00439336
B4GALT4	4.14068	0.0513985	0.306121	4.58505	0.0385735	0.00758454	0.0175255	0.453043	0.00351519
MYO5B	1.84525	0.0514203	0.265477	1.16544	0.767931	0.043757	2.40969	0.0261296	0.0456568
TMPRSS11E	1.93589	0.051483	0.704726	1.94274	0.0503354	0.0773624	0.0179655	0.744926	0.00205497
ENOX1	0.0165432	0.0515005	0.995918	0.0165214	0.0531753	0.0218202	0.0180664	0.817011	0.0011731
CATSPERG	1.51496	0.0515242	0.46476	1.56596	0.0397389	0.204783	0.72673	0.756007	0.0181596
RASGRF1	2.83718	0.0515378	0.168258	3.15661	0.0336635	0.02112	0.0172163	0.277889	0.00909998
FCMR	0.016979	0.0515439	0.995433	0.0168299	0.116067	0.0143523	0.0172576	0.250425	0.0158156
ZXDC	2.82645	0.0516256	0.196716	3.10247	0.035583	0.0234537	0.0172749	0.308411	0.00908145
HHAT	2.17586	0.0516299	0.6096	1.68928	0.41018	0.02077	2.56459	0.0663856	0.0304805
GALNT10	0.0169623	0.0518504	0.998833	0.0169176	0.14041	0.014819	0.0170228	0.204895	0.011427
ARAP3	0.0165277	0.052084	0.997463	0.0165197	0.052646	0.0238038	0.0181715	0.893375	0.000792167
HSD17B14	2.08107	0.0521005	0.849273	2.09573	0.0509883	0.052275	1	1	0.00158433
KLF10	6.29056	0.0523346	0.357839	7.1585	0.0399491	0.00420067	0.0176556	0.53206	0.0049825
NUTM2G	3.89234	0.0523891	0.633162	3.08762	0.18586	0.00910145	6.30725	0.134398	0.00205193
SYNPO2	0.016918	0.0525177	0.995504	0.0167862	0.104827	0.0172694	0.0172249	0.288051	0.00850014
OSGIN2	0.0168395	0.052519	0.993551	0.0166941	0.0833968	0.0215868	0.0174119	0.382767	0.00497948
ITPKC	3.24716	0.0526287	0.689825	3.28412	0.0506472	0.0149357	0.0179817	0.757856	0.00158433
EML3	2.62093	0.0526599	0.724314	2.92706	0.0676207	0.0159859	1.98397	0.462755	0.00879484
SMTN	0.222571	0.0527112	0.093916	0.422866	0.319754	0.0291713	0.0160459	0.0182808	0.0363319
ACYP2	2.07886	0.0527554	0.561791	1.65037	0.361171	0.0310383	2.55998	0.07123	0.0313415
KLHL10	7.37289	0.0529062	0.518959	4.53126	0.237316	0.00210034	18.3201	0.0962639	0.00117239
LMTK2	4.32387	0.0530273	0.440412	3.17561	0.177066	0.0079346	13.0475	0.112683	0.00234441
RHEBL1	0.016885	0.0530342	0.994514	0.0167426	0.0941535	0.0201866	0.0173095	0.33202	0.00556512
AMBP	2.32975	0.0530755	0.791956	2.33614	0.0523773	0.039673	0.0180773	0.827588	0.00158433
TEX10	6.08441	0.053182	0.790637	6.14906	0.052017	0.00548421	0.0181171	0.854876	0.000792167
KCNJ16	2.36493	0.0534677	0.0492889	0.958486	0.941563	0.0443404	5.5113	0.00580743	0.0126246
CHFR	0.0259729	0.0534972	0.493984	0.0164275	0.0405156	0.0277711	1	1	0.000792167
LPP	0.0165849	0.0534985	0.994784	0.0165462	0.0567559	0.0254374	0.0180105	0.753531	0.0023765
SLC39A6	2.79972	0.0535138	0.430492	2.8991	0.0466649	0.0220535	0.0176556	0.531317	0.00263806
RNF217	0.224145	0.0535167	0.101002	0.413871	0.305035	0.0297548	0.016136	0.0205411	0.0451979
CDAN1	2.05629	0.0535279	0.153777	1.35161	0.526195	0.0514582	4.04265	0.0206037	0.0143464
SPDYA	2.16935	0.0536014	0.487042	2.20472	0.0491782	0.0458573	0.0176945	0.560487	0.00087823
ANO5	0.428409	0.0536049	0.874791	0.412921	0.0754249	0.0868139	0.487922	0.442822	0.0278469
VPS16	0.0166203	0.0536216	0.993943	0.0165611	0.0593023	0.0204199	0.0178759	0.68216	0.00175794
CCDC174	2.85317	0.0537315	0.189042	4.3776	0.019816	0.0117852	0.867621	0.893115	0.0123058
METTL25	0.016767	0.0537888	0.99272	0.0166391	0.0724331	0.0212367	0.0176063	0.482895	0.00528115
GLB1	0.0166344	0.0538359	0.993684	0.0165677	0.0604917	0.02077	0.0178474	0.659617	0.00263814
RILP	0.0167518	0.0538527	0.992821	0.0166308	0.0709787	0.0210034	0.0176151	0.498985	0.00205958
SPINK2	0.0166276	0.0538878	0.993807	0.0165644	0.0600901	0.0218202	0.0178599	0.67023	0.00323014
VEGFB	0.0167255	0.0540518	0.992956	0.0166175	0.0682206	0.0210034	0.0176574	0.534487	0.0026362
RAD23B	20.4483	0.0541192	0.354121	27.5775	0.0381514	0.000583426	0.0177495	0.603742	0.00175936
PPM1H	15.7404	0.0542611	0.0509142	0.0172732	0.282081	0.00700112	49.5509	0.0116807	0.00158436
ZNF589	2.71214	0.0543382	0.281757	4.80232	0.0344705	0.00676775	1.57224	0.532479	0.0254744
NT5DC1	0.0168585	0.0544418	0.993813	0.0167141	0.0876117	0.0197198	0.017398	0.3767	0.00556247
TRIM62	2.54257	0.0544666	0.500473	2.26619	0.111763	0.0320885	6.4366	0.202653	0.00175708
KLHL41	0.0260609	0.0545117	0.494205	0.016434	0.0412841	0.0262542	1	1	0.000792167
FAM91A1	0.0169488	0.0545823	0.996511	0.0168366	0.117472	0.0157525	0.0171699	0.26468	0.0070479
HORMAD1	1.82	0.0546193	0.50459	4.1058	0.261701	0.00291713	1.72582	0.0897299	0.0883785
TBX10	0.234617	0.0546331	0.796141	0.22855	0.0524927	0.0539086	1	1	0.000792167
TAB2	20.3124	0.0548083	0.272212	30.9323	0.0334955	0.000700112	0.0176574	0.541266	0.00234215
STPG3	2.76317	0.0548724	0.660729	2.79295	0.0526147	0.0247373	0.0179386	0.726358	0.0023765
FCHO2	2.88383	0.0548915	0.328087	4.65853	0.0371084	0.00700112	1.57161	0.58616	0.0155216
HIBCH	1.9414	0.0548951	0.189184	0.874328	0.847629	0.0310383	2.51306	0.0204589	0.0606178
IPCEF1	4.02305	0.0549761	0.361217	4.36143	0.0438555	0.00933482	0.0176045	0.500276	0.00322273
ZFHX3	4.01581	0.0550009	0.609116	4.11896	0.0512587	0.0087514	0.0179135	0.704609	0.000879745
TTC24	0.0166376	0.0551042	0.993807	0.0165743	0.0613442	0.0225203	0.0178813	0.672817	0.00322255
DUSP13	0.230047	0.0552283	0.515335	0.253244	0.0785115	0.0471409	0.017287	0.316597	0.00409958
C17orf99	0.0197819	0.0554068	0.680464	0.0165016	0.0500612	0.0255541	1	1	0.000293857
GSTA2	2.49666	0.0554417	0.672804	2.51733	0.0534771	0.0302215	0.0179494	0.731055	0.00158433
ADH5	2.17652	0.055592	0.115889	2.36789	0.0354297	0.0458573	0.0171716	0.190737	0.0196109
FBXO44	0.0166221	0.0556544	0.994328	0.016571	0.060499	0.0234537	0.0179207	0.709511	0.00382041
ZNF519	19.7241	0.0556775	0.383744	25.6514	0.0409316	0.000816797	0.0177903	0.623116	0.00293576
PIP	0.0169266	0.0557259	0.994771	0.0172559	0.263651	0.00700246	0.016756	0.120502	0.0152688
TRAPPC2	0.309474	0.0557939	0.797648	0.312172	0.0580125	0.0722282	0.0179314	0.717786	0.000671483
DPH7	2.30751	0.0558059	0.573869	2.33637	0.0525615	0.0392063	0.0178331	0.641881	0.00089227
CCDC107	3.15687	0.0559579	0.131294	1.5388	0.574231	0.0156358	9.93337	0.0178095	0.0058599
OGG1	0.016933	0.0559962	0.995714	0.0168063	0.109339	0.0199532	0.0172318	0.296816	0.00645434
BTN2A1	1.6533	0.0560157	0.0527721	1.77642	0.052371	0.0957986	0.018197	0.911687	0.00396084
QTRT2	2.05548	0.0561009	0.851789	2.06969	0.054938	0.0584593	1	1	0.00158433
ESYT1	0.23142	0.0562081	0.724921	0.238068	0.0625698	0.0491245	0.0177317	0.582769	0.00263756
SLK	0.0169661	0.0563805	0.996957	0.0171287	0.21647	0.0106184	0.0168484	0.146037	0.015525
CCL7	18.9172	0.0563812	0.299559	27.2867	0.0364744	0.000700112	0.0176928	0.558599	0.00158433
MANF	0.0165531	0.0564673	0.993278	0.017892	0.671272	0.00105017	0.0164834	0.06294	0.0199193
NRG3	2.52105	0.0565392	0.579079	2.28599	0.109098	0.0269543	5.28039	0.240682	0.0029271
ZSWIM5	0.0169897	0.0565678	0.996397	0.0168669	0.126756	0.0142356	0.0172094	0.253576	0.00936999
LGALSL	5.95869	0.0566661	0.435857	6.52995	0.0468059	0.00361724	0.0177495	0.592035	0.000792167
RMDN1	2.48494	0.0567632	0.388055	2.57178	0.0488151	0.0295214	0.0175816	0.482659	0.00439434
HACE1	2.75647	0.0567796	0.366202	2.88551	0.0474779	0.0206533	0.0175588	0.472045	0.00498052
GBP1	0.500363	0.0568574	0.651673	0.542916	0.132529	0.110034	0.359695	0.210508	0.0480251
EHD1	0.232422	0.0568906	0.887533	0.233494	0.0579015	0.0554255	0.0180718	0.824297	0.000792167
CLIP4	0.0166173	0.0569679	0.994744	0.0165743	0.0609658	0.0215868	0.0179584	0.737137	0.000792167
KIF19	1.51273	0.0572029	0.784614	1.55862	0.0684439	0.162309	1.3438	0.542227	0.0495883
TIMM50	3.21404	0.0572246	0.933518	3.05904	0.190055	0.00688443	3.38922	0.167429	0.00644473
FCER2	0.230586	0.0572886	0.240843	0.314869	0.156803	0.0385061	0.0166225	0.0840364	0.0229602
IQUB	0.23255	0.0573131	0.693239	0.240966	0.0654859	0.050058	0.0176698	0.539545	0.00380701
THADA	0.436568	0.0573741	0.455734	0.45113	0.0693703	0.110851	0.0173563	0.350898	0.00703021
STX18	0.0166135	0.0575697	0.994958	0.0165743	0.0611896	0.0219368	0.0179727	0.750344	0.000792167
BCAR3	0.0167461	0.057595	0.993092	0.0166374	0.0725873	0.02077	0.0176645	0.536603	0.00175798
PRKAA2	0.0167956	0.0577452	0.993185	0.0166691	0.0786942	0.0206533	0.0175641	0.4754	0.00264159
SNAPC3	2.28866	0.0577723	0.803593	2.29424	0.0571032	0.0376894	0.0180935	0.836709	0.000792167
SNRNP25	2.65567	0.0579686	0.896952	2.69635	0.0604736	0.0238038	1.98159	0.768034	0.00500252
TBC1D17	0.24736	0.0580213	0.910012	0.24099	0.0653793	0.0564757	0.32271	0.646415	0.00791905
NCBP3	5.78015	0.0580307	0.753472	6.0654	0.0546927	0.00420067	1	1	0.000792167
PABPC3	0.387163	0.0581027	0.724211	0.347115	0.072266	0.0763122	0.515303	0.486418	0.0269656
RPUSD2	0.0165745	0.0581548	0.996852	0.0165611	0.059249	0.02077	0.0181261	0.860297	0.00158433
TSNARE1	2.04964	0.0581832	0.542096	2.0728	0.0546438	0.0532085	0.0177637	0.605232	0.00382118
DYNC1LI2	5.88037	0.0581905	0.527679	6.24512	0.0513532	0.00361724	0.0178474	0.662617	0.00079223
MAP7D1	4.72638	0.0582361	0.15777	6.38276	0.0484664	0.00431736	0.0181861	0.901243	0.00146721
CCDC27	0.437805	0.0582859	0.524952	0.448386	0.0669495	0.110618	0.0174905	0.426117	0.00530662
SPATA6L	0.0263887	0.0583322	0.495019	0.0164571	0.0441772	0.0280045	1	1	0.000792167
USP17L7	0.0168629	0.0583508	0.993799	0.0167526	0.0774347	0.0224938	0.017601	0.494941	0.00267606
TM7SF2	0.0165811	0.0583677	0.996519	0.0165644	0.0597521	0.0222869	0.0181098	0.843569	0.000878773
ADAM33	0.528998	0.0584331	0.936572	0.519754	0.104296	0.115285	0.550956	0.329959	0.0589334
SCLT1	2.15045	0.0584549	0.448181	2.19306	0.0527684	0.0479577	0.0176998	0.52467	0.00205206
CHIT1	2.186	0.0585073	0.338699	2.79072	0.0346537	0.0240372	1.15212	0.857173	0.0234546
PMPCB	0.0166059	0.0585524	0.995415	0.0165743	0.0613921	0.0242705	0.0180141	0.779222	0.00158433
KRT74	0.235136	0.0586212	0.693396	0.243558	0.0668565	0.0480743	0.0176698	0.541458	0.00292785
CPOX	5.81232	0.0587859	0.630518	6.01767	0.0546927	0.00513415	0.0179566	0.738734	0.00175935
RPP25	2.14892	0.0588787	0.446215	2.19197	0.0531025	0.0432902	0.0177441	0.522862	0.00234256
HSPB1	3.89955	0.0588791	0.659375	3.97331	0.0559042	0.00945151	0.0179601	0.742367	0.000792192
ABCB5	1.5774	0.0588876	0.711685	1.70353	0.0945635	0.0911312	1.42248	0.340083	0.0910667
ZBTB24	2.71559	0.0589731	0.658522	2.74533	0.0565324	0.0236871	0.0179332	0.723622	0.000792167
GPR78	0.0165982	0.0590837	0.995823	0.0165727	0.0613221	0.0221702	0.0180502	0.803855	0.00264827
COL23A1	0.394672	0.0591004	0.624092	0.289297	0.122308	0.04154	0.476113	0.234213	0.0557083
USP38	2.89574	0.0592152	0.336686	2.09196	0.261532	0.0183196	7.1342	0.072672	0.00292729
ABCC11	1.78266	0.0592623	0.0460127	0.950564	0.901478	0.0777124	3.21942	0.00600931	0.0369228
CYP1A2	0.0167635	0.0593195	0.980462	0.0163996	0.0373216	0.0298714	0.0182425	0.946437	0.00158433
TSSK6	17.6312	0.0593198	0.344254	23.8027	0.0414323	0.00105017	0.0177388	0.588574	0.00234334
SLCO2A1	3.13616	0.0593202	0.339616	3.34545	0.0476919	0.014819	0.0175553	0.459397	0.00322399
SAMD12	6.12789	0.0593799	0.0895466	2.15308	0.501864	0.00571758	78.3198	0.0144188	0.00158433
GNPTG	2.05001	0.0594017	0.938618	2.03033	0.0772646	0.0492412	2.24117	0.507885	0.0111868
SLC22A13	0.394508	0.0594511	0.381806	0.418658	0.0804719	0.0826132	0.017163	0.261241	0.00908926
FRMD5	0.01686	0.0594712	0.993691	0.0167208	0.0891169	0.0194864	0.0174677	0.415897	0.00410176
SYNDIG1L	0.0166589	0.0595031	0.992315	0.0177211	0.551708	0.00280045	0.0165412	0.073773	0.022861
SLF1	0.235038	0.0595465	0.829027	0.237568	0.0619966	0.0514582	0.0179548	0.736244	0.000792167
STAMBP	0.0166496	0.0595989	0.994362	0.0165959	0.0650684	0.0205366	0.0179099	0.703054	0.002345
MDH1B	0.0167623	0.0596155	0.981817	0.0164258	0.0403803	0.0264876	0.0182061	0.915902	0.0014642
R3HCC1L	0.587886	0.0598549	0.597983	0.469917	0.138669	0.0772457	0.649015	0.202149	0.178697
MTMR8	0.0172549	0.0599037	0.998888	0.0172214	0.113813	0.0257875	0.0173355	0.307916	0.00948599
ZC3H13	2.49481	0.0600708	0.347052	3.11647	0.0355228	0.0193698	0.975212	0.981616	0.015532
WASHC5	2.14001	0.0601052	0.456967	2.18082	0.0544908	0.0443404	0.0176609	0.5322	0.00263713
KCNJ5	0.239295	0.0601128	0.551693	0.0174311	0.364545	0.00536752	0.258774	0.079927	0.0592742
BAZ2A	5.72001	0.0601407	0.836992	5.75633	0.0593557	0.00420067	0.0181606	0.886062	0.000792167
IBSP	0.0169088	0.0601621	0.99427	0.0167644	0.0989322	0.0180862	0.0173945	0.368034	0.0079085
FGD2	2.7032	0.0601813	0.767995	2.71638	0.0590611	0.0239205	0.0180628	0.813192	0.000792167
TMEM198	0.0167699	0.0602173	0.993194	0.0166574	0.0768038	0.0190197	0.0176503	0.526991	0.00352022
BRD9	2.44756	0.0602293	0.501453	2.49902	0.0550167	0.0291713	0.0177299	0.583045	0.00147285
TBC1D20	4.6095	0.0602344	0.159644	6.19969	0.050952	0.00513415	0.0182152	0.920343	0.00146863
SERTAD3	0.0170029	0.0603373	0.998422	0.0170808	0.199227	0.00968488	0.0169345	0.170327	0.0134887
YDJC	3.01835	0.0604276	0.217025	0.0173789	0.336771	0.0071178	3.34344	0.0422075	0.018502
POLR3B	2.09091	0.0604929	0.970183	2.09782	0.0658227	0.0488911	1.95874	0.70731	0.0058564
CNGA1	0.457409	0.0605875	0.00463101	0.01546	0.000996869	0.0674441	0.690113	0.400761	0.112472
MT1X	2.031	0.0606211	0.915348	2.03562	0.0602092	0.0565924	1	1	0.000586282
EFCAB3	1.83065	0.0606324	0.457881	1.85336	0.0558908	0.0848302	0.0176345	0.519057	0.00439696
SIDT2	0.0170085	0.0606709	0.999817	0.0170007	0.167678	0.014469	0.0170177	0.203739	0.00702691
ZFHX4	4.18426	0.06087	0.243853	2.79435	0.220387	0.0116685	29.7521	0.0663999	0.00175862
DBH	0.0166376	0.0609752	0.995018	0.0165976	0.0648725	0.0219368	0.0179727	0.748872	0.000792167
VPS52	0.485122	0.0610311	0.671284	0.701384	0.709059	0.0190197	0.45104	0.0595444	0.117918
CARMIL3	0.0167496	0.0610953	0.993377	0.0166508	0.0746204	0.0246206	0.0177051	0.566174	0.000881189
BAZ2B	3.16828	0.0611713	0.785521	3.48441	0.0779568	0.0100349	2.35797	0.491883	0.0070266
ELOVL6	12.5617	0.0611816	0.231745	20.3382	0.050082	0.000816797	0.0182389	0.943379	0.000792167
RPAIN	0.236679	0.0611971	0.831914	0.239141	0.0636103	0.0542587	0.0179584	0.741251	0.000585427
DPH2	0.01678	0.0612308	0.993281	0.0166674	0.0782719	0.0205366	0.017645	0.525351	0.00351589
NABP1	0.0166981	0.0613103	0.987024	0.0165016	0.0503145	0.0245039	0.0182043	0.917921	0.000792167
C4orf47	1.61053	0.0613144	0.386863	2.05156	0.0574802	0.0590428	1.31772	0.423127	0.0990839
ACTR3C	2.20955	0.0613429	0.39529	2.27323	0.0594483	0.0392063	0.0181988	0.91393	0.000792167
MRC1	0.0168669	0.0613707	0.993744	0.0167292	0.090948	0.0177362	0.01748	0.422807	0.00382029
IGSF11	0.510106	0.0614341	0.64476	0.454299	0.0722616	0.113185	0.646941	0.488455	0.0421753
SGCZ	0.0167397	0.0618003	0.993471	0.0166474	0.0739195	0.0204199	0.0177406	0.587224	0.00204975
PIGQ	0.0168718	0.0618795	0.993594	0.0167309	0.091422	0.0219368	0.0175027	0.42473	0.00502069
TLK2	0.237416	0.061918	0.874569	0.238783	0.0632589	0.0508748	0.0180484	0.805934	0.00158433
CDH26	0.605958	0.0621763	0.869354	0.618103	0.10228	0.191247	0.549196	0.360606	0.0563797
SETSIP	0.234591	0.0621917	0.183576	0.350708	0.209096	0.0361724	0.0164373	0.0554432	0.0287026
PRRT4	0.0169071	0.0624264	0.972902	0.0162998	0.0276404	0.0304549	0.0181988	0.912641	0.00316867
TINAGL1	0.0171702	0.0624335	0.99942	0.017139	0.220311	0.00805129	0.0171939	0.160535	0.0216892
HLA-DOA	31.5625	0.0624441	0.188343	0.0177158	0.500311	0.00280045	69.7976	0.0293408	0.00116727
CLUAP1	0.0166974	0.0624464	0.986662	0.0164966	0.0495294	0.0250873	0.018248	0.952556	0.000792167
DSG1	4.03457	0.0626763	0.227782	2.6164	0.247079	0.010735	26.5997	0.058478	0.00158433
ZBTB33	4.00907	0.0626923	0.432284	6.35219	0.0513166	0.00268376	1.90199	0.594442	0.004403
COQ4	0.0166919	0.062962	0.994136	0.0166275	0.0702717	0.0205366	0.0178599	0.670533	0.00205477
GALNT12	0.0168073	0.0629879	0.993374	0.0166874	0.0829167	0.0210034	0.017608	0.502244	0.00322714
TRABD2B	5.59733	0.0630272	0.838637	5.6322	0.0622244	0.00455073	0.0181624	0.886796	0.000792167
POR	0.336853	0.0631382	0.816394	0.338985	0.0649704	0.0743285	0.0179727	0.750449	0.000879546
MTMR10	0.0167197	0.0631447	0.993774	0.0166408	0.0728924	0.0218202	0.0177957	0.626962	0.00175582
WDR27	1.62507	0.0632147	0.452809	1.91038	0.0560078	0.0747953	1.28082	0.54698	0.0755638
CACNA1C	0.0166866	0.0633916	0.994273	0.0166258	0.0702036	0.0232204	0.0178724	0.681764	0.00316867
RHBDD3	0.399386	0.0634995	0.639368	0.406326	0.0693955	0.0925314	0.0176751	0.545273	0.00615327
ADCY9	2.6358	0.0635283	0.98195	2.66206	0.151001	0.0127187	2.59893	0.239897	0.00852826
EEA1	2.65426	0.0635645	0.146578	3.20977	0.0314899	0.0194864	0.123169	0.336609	0.0196179
SBDS	3.78888	0.0636642	0.490958	5.68141	0.0613147	0.00501747	2.07073	0.520842	0.00498112
EPHA1	1.49608	0.0636993	0.322248	0.9991	1	0.0747953	1.67783	0.0356295	0.183123
MMP25	1.70947	0.0637656	0.394545	1.73343	0.0628225	0.103967	0.0182407	0.945398	0.000881459
NXPE3	2.66664	0.0638475	0.333773	2.8092	0.0521844	0.0225203	0.0175325	0.43901	0.00322154
OVOL1	0.0166409	0.0639079	0.993043	0.0178242	0.622611	0.00198365	0.0165511	0.0740531	0.0228341
ARMC6	0.0166619	0.0640725	0.994748	0.0166142	0.0690684	0.0208867	0.0179386	0.725033	0.000792167
TGM1	0.50478	0.0641851	0.199498	0.341195	0.0248307	0.107934	0.895565	0.849111	0.0560162
R3HDM2	4.9381	0.0642108	0.316233	5.73736	0.0594198	0.00536752	0.0182516	0.952556	0.000792167
ZC3H12C	0.0169888	0.0642555	0.996324	0.0168703	0.127162	0.0138856	0.0172404	0.29488	0.00469102
GPR21	4.91863	0.064275	0.316691	5.71103	0.0596519	0.00536752	0.0182717	0.958228	0.000792167
GLG1	5.68841	0.0643818	0.132306	8.03334	0.0312733	0.00420067	0.0172576	0.305948	0.00644358
SIPA1L3	1.76267	0.0644696	0.0881184	3.45872	0.013111	0.0240372	1.17504	0.677602	0.0816924
RAB7B	5.41639	0.0644766	0.762406	5.66666	0.0610097	0.00466741	1	1	0.000792167
PPP1R12A	0.0166309	0.0645368	0.996119	0.0166075	0.0667233	0.0180862	0.0180628	0.814651	0.00117527
CPN1	3.14254	0.0645927	0.446385	2.55666	0.165101	0.016686	9.24239	0.150389	0.00117116
EXT1	5.79526	0.0646816	0.109801	8.63221	0.0283497	0.00303382	0.0174625	0.280743	0.0134819
FMN1	0.338609	0.0648472	0.557195	0.352431	0.0773591	0.0738618	0.0174922	0.425923	0.00526622
TSC2	5.53261	0.064916	0.495705	3.24106	0.332944	0.00408399	11.6593	0.0867423	0.00382614
GRID2IP	1.97462	0.0649589	0.737628	2.22643	0.119479	0.0288213	1.73898	0.295563	0.03288
CCS	2.10426	0.0649648	0.656656	2.11848	0.0627583	0.0485411	0.0179135	0.707749	0.00234161
DUOX1	1.68804	0.0650314	0.615644	1.76086	0.0563435	0.10455	1.04206	0.95756	0.018756
RGS14	0.0166213	0.0652545	0.996776	0.0166059	0.0666347	0.0199532	0.018128	0.852617	0.00158433
C10orf99	22.2831	0.0652664	0.534747	0.0179637	0.728913	0.000816797	25.9767	0.0556172	0.00234437
C1orf94	2.25027	0.0652803	0.20788	2.9388	0.027295	0.0280045	0.71234	0.737934	0.0137803
WIPF3	0.0167118	0.0653274	0.994484	0.0166541	0.0719418	0.0213534	0.0178902	0.690459	0.00158433
P3H2	0.404811	0.0653626	0.481004	0.325042	0.0531753	0.0736284	0.698095	0.694754	0.018756
WDFY4	1.63185	0.0653773	0.842963	1.5445	0.258096	0.0646437	1.71618	0.142038	0.0831472
MOCS2	0.0166368	0.0656682	0.996208	0.0166142	0.0678009	0.0208867	0.0180664	0.818503	0.000878724
GNAS	0.339881	0.0656781	0.914286	0.340343	0.0660816	0.0731617	0.018157	0.882936	0.00175732
ALKBH3	1.44422	0.0659488	0.741671	1.48959	0.0711425	0.205016	1.25508	0.629101	0.064727
MSI1	15.6912	0.0659728	0.554548	17.6141	0.0574768	0.000933482	0.0179404	0.727977	0.000792167
INPP4A	5.42013	0.066097	0.652848	5.58509	0.062116	0.00630101	0.0179763	0.752144	0.000792167
BIK	5.47554	0.0661713	0.686469	5.61084	0.0629323	0.00373393	0.0180069	0.777174	0.00117334
FBXW4	0.0170141	0.0662247	0.997517	0.0169244	0.14419	0.0137689	0.0171681	0.265173	0.00673414
TMC8	0.0166473	0.0662332	0.995834	0.0166191	0.0689806	0.0208867	0.0180375	0.795898	0.000881728
MXRA8	0.0166906	0.066339	0.99463	0.0166374	0.072266	0.0198365	0.0179117	0.707661	0.0014745
CDK13	2.93339	0.0663583	0.403796	0.0176662	0.511747	0.00245039	3.07406	0.0564958	0.0122953
CMTR2	0.335572	0.0663712	0.0749619	0.0162315	0.0222031	0.0320885	0.485974	0.252098	0.062086
MAN2A1	0.0169644	0.0664079	0.995328	0.0168299	0.116752	0.0150524	0.0173285	0.340294	0.00615141
EFCAB5	1.41468	0.0666955	0.767125	1.3291	0.31508	0.136872	1.48765	0.118203	0.184174
DMRT2	2.98969	0.0668046	0.845786	3.02678	0.0652886	0.0164526	1	1	0.000792167
EXOSC6	7.26501	0.0668569	0.23399	0.0175483	0.434895	0.00455073	9.56681	0.0412608	0.00263609
PSG2	1.85714	0.0669471	0.0872576	1.66396	0.13875	0.0766741	38.8147	0.043168	0.00176885
SHLD3	0.0170162	0.0670945	0.997315	0.016921	0.142231	0.014819	0.017187	0.273508	0.00703136
ZNF544	0.243144	0.0671206	0.505797	0.268689	0.0948693	0.0495913	0.0172853	0.316085	0.00618909
SETD3	5.84321	0.0671316	0.796622	7.48799	0.139442	0.00233371	4.55534	0.266609	0.00176069
PRX	3.71489	0.0672655	0.349339	4.04103	0.0533466	0.0102683	0.0175799	0.483328	0.00410474
PARD3B	0.242593	0.0672749	0.794662	0.2464	0.0711771	0.0508748	0.0178867	0.688826	0.00087885
PAK1IP1	3.65809	0.0673902	0.817422	3.73445	0.0652453	0.0115518	1	1	0.000792167
NLRP7	1.83199	0.0674201	0.830184	1.75137	0.152758	0.0557756	2.0491	0.245937	0.0258707
ADAM11	0.0170378	0.0674332	0.998747	0.0170996	0.20414	0.010385	0.0169803	0.188166	0.00966342
NIT1	0.23066	0.0674603	0.651085	0.241835	0.0663775	0.0511082	0.0182407	0.943379	0.000792167
ENKD1	2.20245	0.0674718	0.837533	2.22443	0.0657711	0.0397897	1	1	0.00158433
TAS1R1	1.83373	0.0676866	0.453268	2.10792	0.0499248	0.0487745	1.17563	0.811745	0.0366414
NMRAL1	2.4699	0.0677508	0.400462	1.52684	0.575865	0.016686	3.54061	0.0534224	0.0190798
GSTZ1	0.0166944	0.0677722	0.994784	0.0166441	0.0734308	0.0226369	0.0179225	0.716782	0.000585753
UTP20	2.02319	0.0678105	0.868284	1.94099	0.149219	0.0371059	2.23312	0.257431	0.0187491
PLA2G15	0.0168605	0.0678361	0.993418	0.0167309	0.0914503	0.0182029	0.0176204	0.485702	0.0046854
CDC25B	0.225395	0.0678889	0.458159	0.0172146	0.254098	0.010735	0.259915	0.10801	0.0299152
KLF6	24.3108	0.0679285	0.800578	0.0181715	0.888368	0.000233371	24.9781	0.066133	0.000792167
GRIA4	0.0170279	0.0682718	0.997712	0.017151	0.226542	0.0108517	0.0169312	0.172434	0.0131848
A2ML1	0.604009	0.0683944	0.684227	0.555548	0.0881539	0.152391	0.702718	0.446791	0.0935018
COMMD2	2.97421	0.0684102	0.869825	3.00056	0.0673025	0.0157525	1	1	0.000586026
KLK1	0.0169999	0.0685668	0.996241	0.0168804	0.12947	0.0151691	0.0172697	0.312952	0.00764796
RIC3	0.260331	0.0688046	0.308901	0.0169244	0.143174	0.0138856	0.320267	0.137727	0.0513045
KCNK10	3.43031	0.0688716	0.351352	3.72922	0.0657671	0.0112018	0.0182626	0.960298	0.000792167
SDR9C7	5.24487	0.0689417	0.766817	5.48107	0.0653556	0.00525084	1	1	0.000792167
TP53INP2	3.68551	0.0689547	0.545886	3.81752	0.0626526	0.00933482	0.017826	0.649341	0.000585461
TATDN3	0.0167709	0.0690051	0.993826	0.0166824	0.0815093	0.0196031	0.0177583	0.601964	0.0023765
RNF148	0.0168156	0.0691055	0.993697	0.0167091	0.0864848	0.0183196	0.0176715	0.545419	0.0023765
LIPJ	2.00276	0.0691493	0.960361	2.05649	0.271435	0.0199532	1.97566	0.147677	0.0459775
GNPAT	3.65337	0.0692183	0.573552	3.76557	0.0637177	0.010385	0.0177797	0.671064	0.00158433
NACAD	0.0170462	0.0692457	0.999876	0.0170518	0.18757	0.0106184	0.0170399	0.21105	0.0079084
TSPEAR	0.639074	0.0692529	0.514778	0.577989	0.059345	0.216685	0.825967	0.680658	0.0814507
C1orf127	0.0167763	0.0693233	0.99384	0.0166874	0.0819706	0.0192531	0.0177583	0.600902	0.00264485
RMI2	0.0167882	0.0693618	0.992738	0.0176257	0.486468	0.0031505	0.0166441	0.0934561	0.0193367
TMEM181	0.244732	0.0694201	0.844247	0.246918	0.0716802	0.0476076	0.0180015	0.762716	0.00158433
ROR1	5.32254	0.0694429	0.575264	5.57727	0.0630726	0.00466741	0.017892	0.693424	0.000586412
PNPLA1	2.10906	0.0694767	0.388133	1.78657	0.201013	0.0413066	4.5028	0.120938	0.00645387
KIF2B	2.98243	0.0695241	0.864058	2.51105	0.431875	0.00443404	3.17244	0.0999868	0.0146413
GPLD1	0.45121	0.0696313	0.571085	0.459875	0.0774347	0.105367	0.0175729	0.481874	0.00321974
ITIH3	1.78931	0.06965	0.918028	1.79266	0.0692024	0.0845968	1	1	0.000792167
PDZRN4	1.63202	0.0696534	0.202251	2.07093	0.0266192	0.0737451	0.991933	0.987	0.0734651
SLC6A5	2.04359	0.0697251	0.33054	1.7766	0.170708	0.054142	5.8404	0.124518	0.00409968
PLOD2	0.0167717	0.0697378	0.993902	0.0166858	0.0818349	0.018903	0.017769	0.609325	0.00396084
ATP12A	1.40434	0.0698599	0.450434	1.20154	0.510384	0.148657	1.59632	0.0643099	0.162848
SNTB1	2.39021	0.0700794	0.952383	2.32519	0.205781	0.0186696	2.4628	0.194412	0.0263645
FANK1	0.245232	0.0701362	0.66591	0.255918	0.0815043	0.0460907	0.0176257	0.511201	0.00409784
CDK20	1.73135	0.0703687	0.761355	1.56847	0.311575	0.0471409	1.88664	0.125876	0.048946
LYPLAL1	2.59168	0.0703772	0.732866	2.60856	0.0686639	0.0241539	0.0180195	0.782765	0.000792167
APOBEC1	4.51882	0.0704717	0.397621	2.29653	0.471882	0.00548421	9.42344	0.0624936	0.00293057
BEST3	0.411032	0.0704742	0.8248	0.405595	0.0684025	0.0939317	1	1	0.00146388
SLCO2B1	0.0167635	0.070512	0.994043	0.0166841	0.0813446	0.0178529	0.0177992	0.629101	0.00396084
MGA	3.99874	0.0705559	0.634947	3.32377	0.162377	0.00921814	8.18416	0.214097	0.00175665
OXNAD1	0.241562	0.0708054	0.133936	0.404299	0.291269	0.0287046	0.0162901	0.0360068	0.0334076
MUC20	3.99111	0.0708209	0.503352	2.24634	0.481936	0.00525084	6.30536	0.0728648	0.00236108
DPAGT1	2.9592	0.0708499	0.334563	3.15946	0.056994	0.0176195	0.0175202	0.449619	0.00380845
AQP10	25.3632	0.0709087	0.142448	0.0175606	0.443378	0.00338387	65.4313	0.0280393	0.000792167
SYDE2	0.4019	0.0709346	0.998688	0.402122	0.132853	0.0599762	0.401399	0.316725	0.0287101
ALMS1	1.43284	0.0710199	0.458036	1.51513	0.0507978	0.223102	0.969669	0.951386	0.0538762
ACTR5	2.23012	0.0713251	0.730847	2.04951	0.157784	0.0295214	2.94232	0.240909	0.0067392
FSCN2	0.0166654	0.0713978	0.996393	0.0166441	0.0735113	0.02077	0.0180954	0.826956	0.00297069
SPEG	0.0166451	0.071464	0.99777	0.0166374	0.0721695	0.0214701	0.018177	0.89901	0.00058661
CD1E	0.220037	0.0714858	0.512549	0.24295	0.0672252	0.0491245	0.0182717	0.96906	0.00158433
GABRG1	0.0167701	0.071577	0.994025	0.0166891	0.0827489	0.0187863	0.017801	0.626769	0.00158433
FSIP1	0.408731	0.0716942	0.716382	0.413003	0.0755399	0.0896143	0.0178331	0.640997	0.00234199
ZCCHC3	0.0170578	0.0717988	0.999789	0.0170484	0.185772	0.0115518	0.0170689	0.222126	0.00705532
ARMH4	0.4537	0.0718874	0.635944	0.459783	0.0774158	0.10455	0.0176928	0.556875	0.00146479
OGDH	0.0169671	0.0719374	0.994658	0.017365	0.327212	0.00700112	0.0167996	0.131188	0.0207979
AGAP3	3.0904	0.0721005	0.410556	2.05033	0.370266	0.0124853	5.91742	0.077863	0.00586015
XAB2	0.0170617	0.0721076	0.99963	0.0170791	0.196402	0.00933482	0.0170433	0.210869	0.00941645
AXIN1	0.0169144	0.0721538	0.994236	0.0167828	0.103879	0.0158692	0.0175062	0.443028	0.00316867
MAPK3	0.017039	0.0722266	0.997094	0.0169362	0.146571	0.0127187	0.0172318	0.289036	0.00761719
C17orf67	5.1442	0.0722314	0.769466	5.37307	0.0685476	0.00431736	1	1	0.000792167
ADARB1	5.23601	0.072329	0.488804	5.62432	0.0624607	0.00513415	0.0177939	0.625867	0.00158433
GGCT	0.452275	0.0723479	0.0954461	0.532485	0.163517	0.0940483	0.0163488	0.0437141	0.0316812
GIGYF1	0.0387149	0.0723709	0.466486	0.0165445	0.0568306	0.0245039	0.298525	0.717238	0.00820265
POU6F2	0.0168018	0.0724063	0.993882	0.0167075	0.086864	0.0179695	0.0177353	0.586328	0.00234325
NAIP	2.53947	0.0724213	0.837539	2.25016	0.3019	0.0122667	2.78849	0.137696	0.019676
EGFL7	1.73551	0.0724244	0.0456439	0.562086	0.369644	0.045974	2.42298	0.0113031	0.073973
BBS5	0.0168157	0.0724434	0.993833	0.0167158	0.0884481	0.0147023	0.0177105	0.568954	0.00204992
DGKQ	2.05377	0.0724558	0.89861	2.06122	0.0717411	0.0473742	1	1	0.000792167
THYN1	0.016757	0.0725116	0.994323	0.0166874	0.0816594	0.0213534	0.0178474	0.659836	0.0023765
PTER	0.0167692	0.0725506	0.98765	0.0165677	0.0595518	0.0233371	0.0181988	0.917921	0.000792167
HTR2B	0.238926	0.0727063	0.698135	0.247387	0.0721081	0.0494746	0.0182371	0.942885	0.000585988
ADPGK	2.80752	0.0728117	0.276749	2.00571	0.28666	0.02112	8.99798	0.0707206	0.00263634
ANO7	0.538318	0.0728219	0.729701	0.515716	0.0710692	0.141656	0.750062	0.778015	0.0202944
MKRN2	0.0167689	0.0728424	0.994178	0.0166924	0.0833354	0.0200699	0.0178153	0.639642	0.000792167
POLR2E	0.0166747	0.072845	0.996373	0.0166524	0.0751267	0.0203032	0.0180737	0.822292	0.000591165
C14orf93	2.92163	0.073063	0.803333	2.93439	0.0720249	0.0177362	0.0181044	0.844272	0.000792167
NPHS2	0.338189	0.0731899	0.754637	0.286964	0.11932	0.0428235	0.420462	0.347806	0.0295663
SC5D	0.0167932	0.0732034	0.994041	0.0167075	0.0858162	0.0199532	0.0177726	0.611089	0.00380841
PDE11A	0.568769	0.0732499	0.925333	0.551507	0.191279	0.0896143	0.585084	0.219185	0.107149
ZNF235	0.0168033	0.0733512	0.993891	0.0167108	0.0873258	0.0190197	0.0177583	0.594442	0.00316867
ANGPT4	3.21488	0.0734265	0.310385	1.37053	0.767031	0.010735	5.37307	0.0417335	0.00676103
CD1D	0.0166631	0.0734602	0.997227	0.0166508	0.0746704	0.022987	0.0181388	0.870138	0.00316867
SULT1C2	0.0166696	0.0736032	0.99678	0.0166524	0.0753284	0.0206533	0.0181062	0.84569	0.0026356
BMP4	13.6276	0.0736761	0.523866	15.5289	0.0629095	0.00163359	0.0179046	0.701937	0.00175986
ACP5	2.91757	0.0736847	0.715653	2.94497	0.0714629	0.0155191	0.0180051	0.773846	0.00175941
EPPK1	1.40156	0.0737225	0.728996	1.35013	0.167389	0.221235	1.57145	0.234726	0.0796813
OR5K4	2.56309	0.0737744	0.435254	2.65143	0.0648764	0.0232204	0.0176503	0.528319	0.00234331
CEP44	0.0167697	0.0738209	0.994225	0.0166941	0.0842727	0.0222869	0.017817	0.642495	0.0023765
PTPRS	0.0169437	0.0739858	0.994554	0.0168097	0.110739	0.0162193	0.0174695	0.42058	0.00469705
YIPF2	1.88352	0.0742366	0.518108	1.90484	0.0695681	0.0673274	0.0177246	0.576915	0.00351658
OLFML2B	0.35517	0.0742552	0.475975	0.246006	0.0706264	0.0560089	0.565582	0.513942	0.0228737
PGLYRP3	0.0167478	0.0742634	0.994632	0.0166874	0.0819555	0.0192531	0.0178867	0.688663	0.00205171
ART3	0.0167873	0.0743584	0.994133	0.0167058	0.0861286	0.0177362	0.0177939	0.625032	0.00204946
SPIC	36.9051	0.0744303	0.466971	0.0179368	0.706591	0.000700112	49.0137	0.0588343	0.000792167
HASPIN	0.248034	0.0745826	0.327178	0.308572	0.148143	0.0399064	0.0168754	0.152412	0.0129384
PTK6	0.41539	0.0747	0.826016	0.409876	0.0725256	0.0925314	1	1	0.0014766
ANKRD65	2.54781	0.0747192	0.424195	2.63953	0.0653241	0.0259041	0.0176345	0.517903	0.00316872
ZFYVE21	5.15115	0.0747558	0.487459	5.5356	0.0645292	0.0047841	0.0177921	0.623817	0.00264622
EGFL6	0.0171258	0.0748424	0.995876	0.0170637	0.0883336	0.0255541	0.0177957	0.603979	0.00706236
OR13H1	0.0170114	0.074846	0.995593	0.0169549	0.0846883	0.0276544	0.0178474	0.654002	0.00371519
SP100	1.58104	0.0749547	0.737022	1.63232	0.073978	0.121936	1.25145	0.762492	0.0292902
TYMS	3.12311	0.0749795	0.827777	2.52262	0.429622	0.00490078	3.41952	0.10727	0.0111514
PRSS33	0.352255	0.0750213	0.85302	0.348297	0.0734621	0.0719948	1	1	0.00079218
SHE	0.227324	0.0750438	0.104456	0.0162608	0.0240285	0.0353556	0.454163	0.398556	0.0363327
BTBD6	2.54391	0.0750544	0.545102	2.59607	0.0695049	0.0262542	0.0177903	0.623945	0.00267331
TBC1D19	0.01697	0.0752403	0.994839	0.0168349	0.11659	0.0168027	0.0174433	0.402004	0.00498746
HGSNAT	0.0527058	0.0752896	0.26237	0.0163815	0.0355208	0.0287046	1	1	0.0023765
TMEM8B	2.72841	0.0754244	0.0837703	0.921364	0.907727	0.0269543	6.48505	0.0128781	0.00878753
PRSS36	1.62816	0.0754549	0.776187	1.63036	0.0746931	0.12322	0.018043	0.799901	0.00175705
MRPS35	0.0168236	0.0755608	0.993981	0.0167275	0.0910945	0.0168027	0.0177299	0.581996	0.00146681
ZC2HC1C	2.89646	0.0755812	0.573391	2.96181	0.070259	0.0162193	0.0178402	0.656723	0.00409907
CARD6	1.84668	0.0756493	0.132449	3.14056	0.0204613	0.0246206	1.11093	0.827588	0.0702739
HCRTR1	0.016823	0.0757805	0.994042	0.0167292	0.0908468	0.0187863	0.0177353	0.58773	0.00117129
CDKN2AIP	5.04118	0.0758405	0.727086	5.13254	0.0731011	0.00618432	0.0180592	0.803855	0.00158433
LRRC26	0.250707	0.075974	0.735724	0.257355	0.0831973	0.0491245	0.0177832	0.609022	0.00445236
GTPBP3	2.91713	0.0760028	0.110341	3.49418	0.0415444	0.0149357	0.0170569	0.214018	0.0108651
SH3D19	0.250527	0.0761026	0.596291	0.267135	0.0946281	0.0438737	0.0174835	0.426246	0.00263564
SUSD2	1.74029	0.0762651	0.278476	1.33056	0.473891	0.0704779	2.66819	0.0511188	0.0340228
ASIC4	0.0170784	0.076504	0.999672	0.0170637	0.190299	0.0100349	0.0170962	0.233017	0.00938568
ALG1	2.04649	0.0765734	0.702731	2.3996	0.131884	0.0228703	1.76209	0.314513	0.0317628
PDAP1	13.2296	0.0765889	0.686999	13.9405	0.0719244	0.00140022	0.0180538	0.807053	0.00146528
COL1A1	5.06442	0.0769907	0.379495	5.68085	0.0608341	0.00571758	0.0176662	0.534862	0.0017648
COPS7A	5.0192	0.0774707	0.423962	5.51681	0.0638022	0.00501747	0.0177175	0.571123	0.00205265
DOCK10	1.70383	0.0778263	0.335787	2.21223	0.050557	0.0469075	1.23232	0.644207	0.0726293
SLC36A2	1.84725	0.0779052	0.488649	1.87142	0.0769398	0.064527	0.0182498	0.950811	0.000586113
KPNA2	0.0170788	0.0779492	0.99943	0.0171064	0.208579	0.00851803	0.0170501	0.21673	0.00998353
SPPL2A	0.0169301	0.0779502	0.994314	0.016803	0.108264	0.0173861	0.0175518	0.467531	0.0038056
IGFBP7	2.51841	0.0780834	0.456897	2.59685	0.0695513	0.0231037	0.0176768	0.54615	0.0026371
PIH1D1	3.52366	0.0781122	0.210339	4.09759	0.051727	0.00898477	0.0173372	0.345949	0.0076387
ULBP1	2.83897	0.078339	0.852998	2.87198	0.0767054	0.0184363	1	1	0.000792167
SPANXN5	3.89787	0.0785061	0.601083	4.01806	0.0728703	0.0025672	0.0179261	0.696845	0.00135599
PTPRC	0.0166986	0.0785153	0.996678	0.0166791	0.0806101	0.0187863	0.0180917	0.836039	0.000879002
C18orf63	2.00285	0.0785452	0.991074	2.00652	0.103153	0.0467908	1.98159	0.507714	0.0140689
CCNJL	0.0166864	0.0787192	0.997473	0.0166757	0.0798143	0.0197198	0.0181552	0.880821	0.00158433
VWDE	1.38226	0.0787511	0.79689	1.31219	0.320387	0.146207	1.44325	0.140784	0.17559
SMG9	2.51752	0.0788843	0.811291	2.68344	0.0940484	0.0221702	1.96737	0.55921	0.00645807
UBR2	2.72549	0.0789575	0.68271	2.36174	0.19943	0.0175028	3.98525	0.204945	0.00585873
SLC35A1	0.0170235	0.0791227	0.995679	0.0173233	0.307172	0.00723449	0.0168703	0.153203	0.0178618
ATP6V0A1	0.0170051	0.0791729	0.995172	0.0173632	0.329024	0.00560089	0.016845	0.144526	0.0125859
ITGA4	1.81038	0.0792381	0.63322	2.38524	0.194176	0.0173861	1.64724	0.202739	0.063319
TMEM270	2.11755	0.0793024	0.612102	2.13849	0.0757429	0.0448072	0.0178563	0.669398	0.00117345
CRTAC1	0.016765	0.0793088	0.994891	0.0167091	0.0865754	0.0190197	0.0179207	0.706174	0.000880194
OR13C3	0.0170159	0.0794411	0.995432	0.0168838	0.129387	0.0157525	0.0174067	0.378218	0.0055645
PLCD1	0.56316	0.0795726	0.536786	0.489486	0.0730078	0.126604	0.754047	0.623434	0.0613094
SCN3A	0.0170617	0.0795892	0.996586	0.0172853	0.289016	0.00758454	0.0169328	0.162685	0.0134798
TMED1	0.0168432	0.0797009	0.984653	0.0165478	0.0570554	0.0218202	0.0182371	0.941429	0.0011718
CCDC116	2.50129	0.0797544	0.585272	2.54289	0.0749667	0.0268376	0.0178438	0.657227	0.00158433
PARD3	2.30832	0.07983	0.93483	2.34668	0.0998433	0.0254374	2.10434	0.544642	0.00819814
PLXNA1	0.0170904	0.0803187	0.999235	0.0170569	0.188254	0.0127187	0.0171338	0.249302	0.00967087
CEACAM5	0.0167778	0.0803415	0.994814	0.0167175	0.0885574	0.0178529	0.0178885	0.691361	0.00175831
FBLIM1	0.0167466	0.0803633	0.995434	0.0167041	0.0856262	0.0182029	0.0179691	0.748453	0.000792167
KMT2B	9.74759	0.0805812	0.251495	14.9603	0.0672903	0.00128354	0.0182152	0.927327	0.000792167
MCOLN1	0.0170863	0.0806532	0.998439	0.0170228	0.175723	0.0134188	0.0171819	0.2697	0.00823428
PTGR1	0.565081	0.0808108	0.862358	0.583506	0.151574	0.131271	0.511248	0.311987	0.050956
YLPM1	0.0171106	0.0809527	0.998728	0.0170552	0.188077	0.00991825	0.0171836	0.251843	0.0118825
BAX	3.47085	0.0810759	0.906204	3.27953	0.167489	0.0071178	3.93142	0.283171	0.0035248
EXOC3L4	0.418105	0.0810799	0.379705	0.444147	0.107742	0.085297	0.0171922	0.267847	0.00704813
MICU3	2.23098	0.0811594	0.591228	2.14299	0.10205	0.0371059	10.1736	0.41771	0.00205199
CABP1	0.0167545	0.0812319	0.995336	0.0167091	0.0869605	0.0184363	0.0179584	0.739737	0.00146413
WWC1	0.0168742	0.0812404	0.994157	0.0167694	0.10077	0.0170361	0.0176892	0.556016	0.0023452
CCDC13	0.259918	0.0814534	0.810171	0.253346	0.0786124	0.0486578	1	1	0.000792167
CXorf38	0.0174899	0.081484	0.99827	0.0176221	0.33387	0.0087514	0.0174311	0.147182	0.0398249
TIMP4	2.43699	0.0816132	0.110513	0.0170791	0.196375	0.0101516	2.78737	0.0479933	0.0292855
ATG14	6.59182	0.0816761	0.125497	0.0173372	0.313843	0.00723449	10.4793	0.0367032	0.00322075
EYA3	0.0170909	0.0816987	0.998461	0.0170279	0.177457	0.0108517	0.0171853	0.270939	0.00527337
CADM2	4.95269	0.0817269	0.176837	6.50389	0.0466098	0.0047841	0.017332	0.344177	0.00673608
OSGIN1	5.76595	0.0818636	0.202179	2.64085	0.409905	0.00525084	47.6461	0.0461804	0.00158433
FIBCD1	2.00721	0.0818731	0.854632	1.89914	0.201013	0.0339554	2.21223	0.232437	0.0214418
ABCB4	0.0167471	0.0821355	0.995752	0.0167108	0.0865701	0.0215868	0.0180015	0.770455	0.00158433
PLIN1	0.46455	0.0821882	0.672001	0.469541	0.0870624	0.102683	0.0177619	0.601668	0.00205131
CAT	0.252746	0.0822419	0.269554	0.0168198	0.113161	0.0164526	0.335008	0.188471	0.0441947
PCK2	0.611928	0.0822678	0.980017	0.616621	0.244984	0.097899	0.607927	0.196465	0.159668
NOB1	0.0170417	0.0822876	0.996032	0.0169176	0.140265	0.0163359	0.0173615	0.358227	0.00907688
IL17RD	0.0168105	0.082317	0.99455	0.0167376	0.0931832	0.0184363	0.0178384	0.654644	0.00322176
UTF1	0.0169698	0.0823536	0.994321	0.0174712	0.39085	0.00385061	0.016808	0.130918	0.0138472
NRIP3	2.11657	0.0824044	0.482703	2.15761	0.0754341	0.0408399	0.0177299	0.554708	0.00146407
CNPY4	1.7935	0.0824532	0.46946	1.68051	0.136011	0.0796961	4.45532	0.251204	0.006441
PRDM4	0.0169283	0.0826686	0.994349	0.016808	0.110029	0.0179695	0.0175992	0.498611	0.00263576
MYH4	0.697404	0.0826946	0.401723	0.76422	0.251713	0.282962	0.500624	0.121295	0.120103
RAB26	0.0167414	0.0827472	0.995964	0.0167091	0.0866128	0.0187863	0.0180231	0.785746	0.000792167
MUSK	0.0169498	0.0828187	0.994513	0.0168248	0.114137	0.0161026	0.0175588	0.473946	0.00497936
LRRK1	0.420075	0.082831	0.42103	0.441932	0.105183	0.085297	0.0172663	0.309984	0.00998975
TOGARAM2	1.53996	0.082902	0.473717	1.61672	0.0626753	0.148424	0.800595	0.814212	0.0234298
MROH2A	0.692534	0.0829547	0.750335	0.652268	0.131681	0.207233	0.747142	0.360912	0.188499
SDK1	2.00523	0.0834137	0.597775	1.72375	0.27004	0.0402564	2.69932	0.151318	0.0178802
PEF1	0.0171047	0.0834812	1	0.0171047	0.207125	0.00968488	0.0171047	0.235991	0.0134698
KIF17	0.257391	0.0835436	0.632283	0.271254	0.0994393	0.0425901	0.0175641	0.475553	0.00293606
POLR1A	0.0171032	0.083591	0.999966	0.0171047	0.206459	0.00945151	0.0171013	0.237131	0.00878045
SLC4A8	4.30592	0.0835993	0.145229	1.07347	0.9449	0.0120186	12.9229	0.0241899	0.00205059
SRGAP1	0.0170931	0.0836509	0.998006	0.0170143	0.173189	0.012252	0.0172214	0.286206	0.00850024
PSMB2	12.1594	0.0836633	0.561584	13.5434	0.0734979	0.00140022	0.0179368	0.722499	0.00117443
ISY1	0.0169533	0.0837678	0.994097	0.0176098	0.474664	0.00361724	0.0168181	0.115361	0.027261
CACNB2	0.0171035	0.083774	0.999661	0.0171201	0.214002	0.0101516	0.0170859	0.229174	0.0090784
ANK1	2.95429	0.0838066	0.18196	3.50223	0.076921	0.0120186	0.0182389	0.951386	0.00158433
ITM2A	0.017059	0.0838475	0.994852	0.0178616	0.591768	0.00326719	0.0169735	0.100276	0.0294514
PLA2G4B	0.663155	0.083864	0.780484	0.693295	0.200534	0.194164	0.600856	0.232161	0.12184
DCAF4L2	0.0170034	0.0838692	0.995504	0.0168602	0.144078	0.0120186	0.0173615	0.355296	0.00878663
LRFN2	4.72029	0.0839122	0.781335	4.91307	0.0800198	0.00490078	1	1	0.000792167
MINPP1	4.62585	0.0839874	0.0681975	0.0170911	0.203013	0.0100349	7.37577	0.0303156	0.0073236
CHCHD2	0.01697	0.0840268	0.994262	0.0174817	0.395044	0.0047841	0.0168063	0.132588	0.0166933
CTTNBP2	2.12285	0.0840772	0.342934	2.56101	0.0494091	0.0318551	0.854362	0.881287	0.0167016
F12	2.399	0.0840949	0.263076	1.84356	0.273456	0.0280045	8.1295	0.0813815	0.0052825
HDAC9	1.97314	0.0841983	0.384698	1.31377	0.655347	0.027421	2.63109	0.0599651	0.0316112
SLC16A14	0.0285405	0.0842352	0.500136	0.0165926	0.0637945	0.0214701	1	1	0.000792167
KRT9	2.96694	0.0843133	0.181564	3.51732	0.0758029	0.0110851	0.0182316	0.9095	0.00158433
MTHFR	0.0170007	0.0843159	0.99504	0.0168686	0.126732	0.0168027	0.0174765	0.42096	0.00234359
TTR	26.1469	0.0843295	0.424078	0.0178795	0.665605	0.000816797	35.7732	0.0639594	0.000792167
MCEE	1.81539	0.0843894	0.171947	1.36834	0.43621	0.0656938	3.99203	0.0395303	0.0149478
MCM6	0.0170893	0.0843993	0.997705	0.0172232	0.25843	0.0087514	0.0169888	0.192165	0.00703023
RGS13	0.0169542	0.0844708	0.994539	0.0168299	0.115678	0.0152858	0.0175676	0.478677	0.00322639
NTSR2	0.504485	0.084671	0.197359	0.219588	0.0453576	0.0550755	0.691011	0.427575	0.0885008
LTBP2	2.11917	0.084704	0.241773	1.04582	0.938923	0.0341888	3.07529	0.0379904	0.0287291
TCERG1	0.0169841	0.0849389	0.994851	0.0168551	0.12255	0.0141189	0.0175115	0.44499	0.00263827
ZFYVE28	0.0170358	0.0850082	0.995517	0.0169041	0.136256	0.0138856	0.0174276	0.387507	0.00382722
GALNTL5	2.09514	0.0850455	0.895777	2.10413	0.0841484	0.043757	1	1	0.000792167
LMTK3	5.26036	0.085066	0.655379	3.72922	0.28628	0.00443404	9.01059	0.154474	0.00117509
PPM1J	0.589729	0.0850718	0.309055	0.484373	0.0457854	0.150057	0.968119	0.951967	0.0515991
RBAK	2.56727	0.0850724	0.521613	1.78836	0.459659	0.0137689	3.60889	0.0925639	0.0111591
SOS1	2.78178	0.0850797	0.736876	2.80387	0.0829371	0.0165693	0.0180159	0.789028	0.00158433
DNAH12	0.717603	0.0851002	0.876322	0.725278	0.116243	0.380861	0.659416	0.470118	0.0462482
MPP2	3.54504	0.0852989	0.476292	2.67647	0.238171	0.0102683	9.41214	0.149545	0.00263733
ZFAND4	1.81509	0.0853632	0.309723	1.30892	0.569205	0.0465574	2.65143	0.0554815	0.0342829
KLHDC9	0.459099	0.0854013	0.398778	0.336183	0.0620078	0.0751453	0.73308	0.664463	0.0286981
BPNT1	0.0168223	0.0854256	0.994677	0.016751	0.0963128	0.0169194	0.0178456	0.660419	0.00205197
DYNC2H1	1.40366	0.0854388	0.575096	1.52883	0.0884427	0.152858	1.21665	0.542998	0.111848
TOP2B	0.0170029	0.0856367	0.995024	0.016872	0.127	0.0141189	0.0174905	0.42891	0.00557351
OR2H2	2.86386	0.0856828	0.673646	2.53654	0.16895	0.0143523	4.95254	0.265702	0.00204188
TOR1AIP1	0.0168031	0.0857804	0.994943	0.0167426	0.0944462	0.0183196	0.0178956	0.693839	0.00554517
FAM166B	0.49718	0.0858951	0.225039	0.417488	0.0429886	0.117735	2.00591	0.568165	0.0128886
NECTIN1	5.93852	0.0859536	0.309978	0.0176309	0.488174	0.00466741	7.18575	0.0614137	0.00469051
IWS1	4.75017	0.0860068	0.639387	4.90669	0.0805508	0.00490078	0.0179494	0.736343	0.00292773
NUP133	0.0170772	0.086117	0.996709	0.0169634	0.155819	0.0140022	0.0173233	0.334556	0.00615903
SLFN14	0.259806	0.0861357	0.732261	0.266895	0.0942295	0.0434069	0.0177726	0.609022	0.00205186
GRHL1	4.528	0.086141	0.211369	1.89933	0.567313	0.00630101	18.2251	0.0409067	0.00205084
ARHGAP32	0.0171099	0.08658	0.99902	0.0170671	0.193126	0.0116685	0.0171681	0.26485	0.0084917
FAM83B	0.0170497	0.0866143	0.994241	0.0168889	0.132819	0.016686	0.0175869	0.410617	0.00702677
CCDC51	2.44302	0.0866196	0.601573	2.4801	0.0819052	0.0255541	0.0178581	0.669625	0.00087849
DMKN	0.245372	0.0866556	0.623024	0.2595	0.0854577	0.0486578	0.0182279	0.935938	0.000880078
CENPQ	1.62246	0.0866615	0.325094	1.39278	0.303917	0.0995326	2.6915	0.0915598	0.0184447
GNAI3	0.0170373	0.0867968	0.995256	0.0174137	0.354774	0.00676775	0.0168821	0.14958	0.0152373
USP2	2.76259	0.0868124	0.675813	2.79659	0.0834583	0.0186696	0.0179548	0.738834	0.000792167
NXPE4	0.0167372	0.086891	0.996922	0.0167192	0.0889795	0.0184363	0.0181044	0.844802	0.00117162
OR9I1	0.260123	0.0869265	0.533811	0.284193	0.115532	0.0413066	0.0173632	0.359212	0.00585472
SPTBN5	1.23946	0.0871162	0.826256	1.22091	0.162914	0.556239	1.30343	0.310608	0.193103
FAM227B	0.531429	0.0872826	0.431836	0.544711	0.101579	0.133021	0.017358	0.353434	0.00761153
TTC3	1.56187	0.0873941	0.492889	1.32631	0.424228	0.0891476	1.89952	0.0970499	0.0653132
ETV3	10.9498	0.0873968	0.662678	12.7969	0.077719	0.00116685	1	1	0.000792167
SUN2	0.0168889	0.0875285	0.994395	0.0167912	0.105884	0.0179695	0.0177282	0.580951	0.00316867
HSP90AB1	0.0171078	0.0875985	0.997685	0.0172473	0.269179	0.00758454	0.0170075	0.192674	0.011453
KPTN	0.352428	0.0876409	0.649018	0.279263	0.109215	0.0450405	0.491153	0.454752	0.0226008
FAM205C	2.01833	0.0876616	0.95792	1.98735	0.173836	0.0325552	2.08069	0.300937	0.0137647
IL27	0.0168995	0.0878095	0.993631	0.0176274	0.48611	0.00385061	0.0167543	0.119107	0.0146446
RNASET2	0.0168492	0.0878274	0.994626	0.0167711	0.1006	0.0178529	0.017817	0.640725	0.00117562
EEF1G	23.4699	0.0878672	0.413936	0.017867	0.654062	0.00175028	32.2494	0.0660052	0.000792167
TCAIM	0.0168582	0.0880057	0.99456	0.0167761	0.101769	0.0176195	0.0178028	0.629361	0.00175703
OSTN	3.42099	0.0880892	0.281139	6.61077	0.0457233	0.00408399	1.36752	0.77898	0.00966568
ZNF418	1.69371	0.0881143	0.129145	0.480129	0.407786	0.0250873	2.01637	0.0333837	0.0763082
C5orf52	1.64909	0.0881214	0.432389	1.66846	0.0813396	0.109334	0.0175799	0.485345	0.00527215
CHRNB3	2.08518	0.0881635	0.27022	2.18584	0.0709657	0.0429402	0.0173528	0.352989	0.00644553
ADAT2	0.0168004	0.0882073	0.995251	0.0167476	0.0956802	0.0169194	0.0179225	0.717695	0.000792167
GUCY1A1	2.44107	0.0882352	0.348643	2.56306	0.0735963	0.022987	0.0175255	0.444851	0.00410622
IL1R2	1.84326	0.0882489	0.487129	1.6613	0.191551	0.058576	3.35147	0.194494	0.00936823
ZKSCAN5	0.0171044	0.0883359	0.997589	0.017249	0.268361	0.00770123	0.016999	0.195011	0.0137691
NRXN2	0.0171152	0.0883524	0.998814	0.0171784	0.238238	0.00886808	0.0170569	0.218659	0.00703198
GPATCH2	2.2258	0.0885664	0.309135	2.33311	0.0727287	0.0341888	0.0174328	0.398029	0.00439541
AMZ2	0.26068	0.0887049	0.341813	0.320363	0.164589	0.0386228	0.0169312	0.171498	0.0158438
BNIP2	0.0171217	0.0887716	0.998733	0.0170671	0.192564	0.0113185	0.0171991	0.273597	0.00674805
LRRC17	0.0170518	0.0888311	0.995698	0.0169227	0.141853	0.014469	0.0174293	0.390391	0.0052735
RASGRF2	0.0170612	0.0888956	0.996024	0.0169362	0.146771	0.014469	0.0173945	0.374467	0.00673752
ARAF	2.24664	0.0889635	0.549556	2.28462	0.0830747	0.0131854	0.0178064	0.618882	0.00441401
SH2D6	0.505855	0.0889701	0.612125	0.512118	0.0954961	0.117385	0.0176698	0.542564	0.00234504
GCNT4	0.0170119	0.0889706	0.995177	0.0168838	0.13088	0.0154025	0.0174905	0.434447	0.00439219
RIMBP2	2.84044	0.0889723	0.341886	2.23491	0.225565	0.0172694	11.7447	0.127098	0.00353438
FAM174A	0.0168459	0.0890132	0.994777	0.0167727	0.100871	0.0179695	0.0178295	0.654359	0.000878704
PSMA4	3.23303	0.0891066	0.121687	0.0171802	0.239298	0.00781791	4.02007	0.0482518	0.015811
SBF1	3.22486	0.0892671	0.379184	1.1336	0.903407	0.0101516	4.61125	0.0577508	0.0049898
ADM2	2.21975	0.0893292	0.548802	2.25647	0.0834583	0.0331386	0.0177903	0.617319	0.00265355
DKK4	2.42424	0.0893331	0.853889	2.42881	0.0887161	0.0222869	0.0181515	0.880124	0.000792167
SLIT3	2.73847	0.0893398	0.0566824	0.0169007	0.135687	0.0149357	3.51979	0.038294	0.016982
HES7	3.26327	0.0894602	0.833279	3.32311	0.0870355	0.0142356	1	1	0.00079233
CASS4	0.0170704	0.0895102	0.996349	0.0169515	0.151495	0.0123686	0.0173667	0.363419	0.00703973
POMT1	1.62224	0.0897144	0.035945	1.29253	0.400163	0.112251	7.82951	0.0103632	0.00380998
ZNF829	3.01781	0.0897612	0.0404088	1.37864	0.670589	0.0177362	29.2799	0.00862742	0.0011703
GOLIM4	0.0168196	0.0897696	0.989619	0.0166557	0.0756921	0.0199532	0.0182589	0.956902	0.000586218
FOXM1	1.6366	0.0897741	0.0579143	0.783331	0.61465	0.0649937	2.46971	0.0126237	0.0553096
SCAP	0.0168455	0.0897925	0.98777	0.0166291	0.0709313	0.0221702	0.0182589	0.956902	0.000792167
SPAG9	0.0171237	0.0898176	0.998969	0.0171784	0.237617	0.0079346	0.0170723	0.22331	0.00967109
NANOGNB	1.56504	0.0898566	0.461623	1.79033	0.0697201	0.0861137	1.18164	0.719163	0.0645483
SLC25A10	0.0169824	0.0899147	0.994787	0.0168585	0.123624	0.0157525	0.0175641	0.477246	0.00505127
AQP2	0.016763	0.0899767	0.996371	0.0167359	0.0933567	0.0186696	0.0180538	0.807615	0.00117488
SPTBN4	3.2603	0.0899773	0.833422	3.32012	0.0875415	0.0116685	1	1	0.00079218
NUP160	1.70617	0.0902679	0.549864	1.06279	0.933012	0.0242705	1.84006	0.0733591	0.0904294
ATF2	0.0169606	0.0904357	0.994138	0.0175448	0.436851	0.00350056	0.0168046	0.132573	0.0176058
HOGA1	3.43168	0.0904414	0.706614	2.92034	0.204741	0.00956819	5.46738	0.236731	0.00316867
PYCR1	1.92966	0.0904801	0.408905	1.97486	0.0880669	0.050408	0.0181842	0.902665	0.000792167
HOXA6	0.0170743	0.090519	0.996356	0.0169549	0.153078	0.0128354	0.0173702	0.364062	0.0055708
SH3PXD2A	0.0170989	0.0906034	0.997107	0.0169939	0.166329	0.0130688	0.0173112	0.330252	0.00907733
LRRC52	0.0168211	0.0907488	0.995194	0.0167644	0.0991854	0.0180862	0.0179063	0.705825	0.000878542
RBP3	0.0167706	0.0908346	0.996353	0.0167426	0.0943641	0.0177362	0.0180466	0.804545	0.00158433
RGS11	1.71127	0.0908527	0.872196	1.71961	0.0894037	0.0877473	1	1	0.0020617
CPSF3	2.0692	0.090873	0.664197	2.08444	0.087904	0.0402564	0.0179207	0.713343	0.00117102
EPS15	2.67178	0.0909227	0.463522	1.80868	0.45212	0.0149357	4.25545	0.092518	0.00849381
NBPF11	1.60979	0.0909595	0.960971	1.61043	0.0908243	0.120303	1	1	0.000294409
SLC50A1	2.72571	0.0910014	0.693717	2.7555	0.0878932	0.0169194	0.0179799	0.75289	0.00117073
DERPC	0.0169239	0.091084	0.994508	0.0168198	0.112669	0.0154025	0.0176981	0.560539	0.00351503
GADL1	0.263896	0.0911095	0.689164	0.273788	0.102716	0.0400231	0.0176839	0.553106	0.00205086
CYP2C19	0.0168265	0.0911135	0.995199	0.0167694	0.0996256	0.0186696	0.0179081	0.705216	0.00468087
KIF25	0.0168506	0.0913097	0.994848	0.0167795	0.10278	0.0173861	0.0178509	0.663501	0.000883488
P2RY6	0.0167419	0.0913381	0.997777	0.0167325	0.0923953	0.0175028	0.0181697	0.891821	0.000587793
CRIM1	4.67211	0.0913415	0.216689	5.86557	0.0575284	0.00455073	0.017398	0.380373	0.00439401
CDK17	0.0167966	0.0916711	0.995762	0.016756	0.0972097	0.0184363	0.0179853	0.75906	0.0071295
VIPAS39	0.0168717	0.0917025	0.994678	0.0167895	0.10603	0.0172694	0.0177975	0.630144	0.00146426
ZC3HAV1	1.60124	0.0917859	0.972909	1.57964	0.348504	0.0408399	1.61188	0.160977	0.0894541
HTR6	0.016972	0.0919087	0.994661	0.0177548	0.573447	0.00151691	0.0168737	0.112146	0.0257931
FLII	0.421763	0.0920152	0.32167	0.637373	0.495239	0.04189	0.225869	0.0669696	0.0535647
RNF112	0.016782	0.0920874	0.996299	0.0167526	0.0958767	0.0151691	0.0180412	0.799227	0.00205252
MED22	0.0170375	0.0921717	0.995416	0.0169092	0.138302	0.0154025	0.0174782	0.42396	0.00322312
RIIAD1	4.37222	0.0922394	0.12569	1.60176	0.666863	0.00676775	26.2614	0.0254279	0.00205032
PXK	1.64536	0.0922434	0.519814	1.86414	0.0782576	0.0702445	1.23084	0.700143	0.0380833
RPRD2	17.308	0.0922595	0.614008	0.0180177	0.769742	0.000466741	19.2479	0.0831003	0.00175629
MAP4K5	0.0171147	0.0922831	0.997647	0.0170245	0.175513	0.0121353	0.0172801	0.317581	0.00497839
ALDH4A1	1.95688	0.0923043	0.576633	1.97763	0.0876549	0.0509915	0.0178028	0.632636	0.0023765
PTGFR	4.28157	0.0923975	0.70358	4.75454	0.085621	0.00490078	1.52577	0.881991	0.00469023
MS4A10	0.0171153	0.0924412	0.99775	0.0170279	0.177801	0.0117852	0.0172715	0.313605	0.00908326
C8A	0.264885	0.0924493	0.563721	0.285904	0.117793	0.0432902	0.0174346	0.396775	0.00644759
NCKAP5	0.0430002	0.0924901	0.353809	0.0165346	0.0547318	0.0232204	1	1	0.00158433
AQP6	4.55785	0.0925011	0.488419	4.89004	0.0802357	0.00618432	0.0177832	0.616945	0.00117377
CFAP52	0.240824	0.0925501	0.109609	0.0163145	0.0288737	0.0298714	0.475923	0.433218	0.0229226
HIPK3	0.0169058	0.0926712	0.994444	0.016803	0.113218	0.0140022	0.0177158	0.5724	0.00316867
PIK3C2G	1.36258	0.0927867	0.553581	1.24334	0.364864	0.192297	1.55147	0.124865	0.152805
SERPINF2	10.8084	0.092837	0.613093	11.7107	0.0842675	0.00198365	0.0180141	0.752357	0.00079218
COX6A1	0.0169141	0.0928815	0.994476	0.0168114	0.113576	0.0141189	0.0177175	0.571601	0.0017581
AP2A2	4.59083	0.0929197	0.410073	5.07588	0.0759047	0.00490078	0.0176874	0.553456	0.00205317
AURKB	0.36724	0.0929243	0.552865	0.382663	0.109511	0.0631267	0.0175045	0.433318	0.00351803
ADGRG6	1.66524	0.0929654	0.574831	1.02501	0.972433	0.0227536	1.76809	0.0769715	0.102851
KIAA1549L	0.265147	0.09305	0.46983	0.298764	0.134608	0.0407232	0.0172283	0.29325	0.00556636
INPP5K	2.68798	0.0931184	0.860627	2.71719	0.0913485	0.0191364	1	1	0.000792167
CCDC102A	0.0169883	0.093202	0.994804	0.0168686	0.124788	0.0136522	0.0175992	0.496667	0.00381094
HBM	4.01585	0.093238	0.0854043	0.0171321	0.214846	0.010735	5.82524	0.0395283	0.00999377
DIO1	0.266141	0.0932537	0.689878	0.276043	0.104959	0.0467908	0.017691	0.555261	0.00175809
ENPP4	0.0170084	0.0934003	0.994995	0.0168821	0.131065	0.0147023	0.0175465	0.464523	0.00615075
SCML4	0.0168157	0.0934154	0.995469	0.0167677	0.100174	0.0179695	0.0179781	0.738134	0.00158433
C21orf58	2.3088	0.0935523	0.97615	2.29975	0.106504	0.0291713	2.44342	0.648571	0.00359252
PKM	0.424971	0.0935961	0.881216	0.404623	0.135976	0.0596262	0.478452	0.43448	0.0237263
C6orf118	0.016899	0.0936498	0.994646	0.0168097	0.110362	0.0156358	0.0177708	0.609082	0.00322161
HOXD11	0.0169939	0.0936702	0.994881	0.016872	0.1273	0.0151691	0.0175781	0.486139	0.00475798
KMT2A	0.0293087	0.0936813	0.501866	0.0166324	0.0709485	0.0238038	1	1	0.000792167
CARD8	0.434716	0.0937239	0.828374	0.428699	0.0910212	0.0830799	1	1	0.00158433
DEPDC1B	0.0168233	0.0937397	0.995434	0.0167727	0.101123	0.0184363	0.0179458	0.72769	0.00146483
AGRP	0.0170964	0.0938204	0.996614	0.0169803	0.161481	0.0127187	0.017365	0.357322	0.00761581
MDM1	0.32846	0.0938654	0.343016	0.36524	0.0903648	0.0673274	0.018248	0.948577	0.0023765
RPRD1B	0.0168556	0.093924	0.993759	0.017737	0.562173	0.00186696	0.0167359	0.116045	0.0152431
EEF1AKMT4-ECE2	1.8045	0.0940594	0.280863	1.86153	0.0789593	0.0690777	0.0173476	0.348145	0.0120154
EPS8L3	0.266122	0.0941503	0.4856	0.297423	0.132828	0.0434069	0.0172697	0.310379	0.00645472
TBC1D5	0.431622	0.0941538	0.689535	0.437097	0.099862	0.0851803	0.0177708	0.614464	0.000792167
SLC38A2	11.1769	0.0941932	0.508786	12.87	0.0797069	0.00128354	0.0178795	0.682874	0.000792167
RDX	0.0169866	0.094425	0.994803	0.0168652	0.126805	0.014469	0.017594	0.494777	0.00234348
LAX1	0.0168353	0.0945481	0.995313	0.0167795	0.10305	0.0171527	0.0179135	0.710752	0.000792167
ECE2	1.80262	0.0945977	0.280535	1.85967	0.079405	0.068611	0.0173459	0.347709	0.0120154
AFG1L	0.269602	0.0946355	0.727175	0.284819	0.11639	0.0458573	0.0689689	0.502244	0.0117254
SMCHD1	0.0171046	0.0946739	0.997001	0.0169973	0.167789	0.0115518	0.0173337	0.345349	0.00558287
CRISP1	0.0168186	0.0947117	0.995624	0.0167727	0.101325	0.0164526	0.0179619	0.742571	0.000585676
GLB1L2	0.267502	0.0948892	0.881598	0.268877	0.0964987	0.0469075	0.0180773	0.824607	0.00207178
ANGEL1	0.404064	0.0949905	0.0100886	0.138373	0.00384143	0.0893809	2.49253	0.305601	0.010855
TJP2	0.266343	0.095051	0.39102	0.315121	0.157216	0.0387395	0.017062	0.217371	0.0143455
HTN1	0.0170283	0.0950587	0.978341	0.0164966	0.0496559	0.0238038	0.0182608	0.940952	0.0023765
CEP57L1	0.0168272	0.0950955	0.995515	0.0167778	0.102356	0.0177362	0.0179476	0.731733	0.00293119
RSPO4	2.38208	0.0950973	0.450992	2.45788	0.0847352	0.0257875	0.0176627	0.53632	0.00205801
FOXO6	24.3797	0.0952351	0.482185	0.0179296	0.70019	0.00116685	31.3307	0.0769005	0.00079233
LMAN1	0.0169115	0.0952815	0.994666	0.0168198	0.112961	0.0156358	0.0177637	0.60297	0.00351346
EDNRB	4.39598	0.0953326	0.791186	4.56309	0.0912581	0.00618432	1	1	0.000792167
AFF2	3.59783	0.0954559	0.630265	3.69175	0.0897469	0.0039673	0.0179296	0.715691	0.00134153
CFAP73	0.424392	0.0955281	0.569138	0.29784	0.133384	0.0410732	0.540587	0.356519	0.0522779
KLK12	2.17311	0.0955442	0.8864	2.07404	0.199634	0.0238038	2.3893	0.282764	0.0100207
ZNF114	0.0170055	0.0956182	0.994551	0.0175185	0.417732	0.00326719	0.0168467	0.145338	0.0123119
ALG8	0.369661	0.0956719	0.536405	0.386548	0.11413	0.0610264	0.0174625	0.41571	0.00673627
SLFN13	1.79781	0.0957006	0.651776	1.49451	0.456814	0.0358224	2.06102	0.119356	0.0572291
CLTCL1	1.66399	0.0958358	0.81808	1.63411	0.119867	0.096032	2.18628	0.523313	0.0079224
TNIP1	3.18194	0.095837	0.83681	3.23879	0.0933336	0.0133021	1	1	0.000792167
SP4	10.6908	0.0959238	0.576951	11.7988	0.0852476	0.00116685	0.0179386	0.727595	0.00175766
SLC2A8	0.432675	0.0959382	0.357251	0.462412	0.129205	0.08343	0.0171373	0.251077	0.0125892
SPON2	2.71718	0.0960264	0.0389714	3.6748	0.0352381	0.0140022	0.0167024	0.106941	0.0167453
THOC1	0.350979	0.0961188	0.419657	0.0172749	0.283514	0.00840134	0.382357	0.131908	0.0609656
C11orf94	0.245485	0.0961242	0.162518	0.0165131	0.0516656	0.0232204	0.41082	0.334143	0.0301862
KREMEN1	1.72586	0.0961434	0.677079	1.44556	0.492804	0.0346555	1.91746	0.115934	0.0624249
ADGRB2	3.20426	0.096236	0.588684	3.29399	0.0894479	0.0138856	0.0178706	0.675739	0.00237654
MAP3K5	0.0171354	0.0962462	0.998362	0.0170671	0.192682	0.0101516	0.0172438	0.301017	0.0079085
EGFR	0.0171508	0.0962865	0.999303	0.0171184	0.212869	0.0110851	0.0171922	0.270502	0.00586051
ALPI	1.80163	0.0963461	0.0641194	0.419161	0.313985	0.0285879	2.41887	0.0228658	0.0525246
SERPINB11	0.0168506	0.0964033	0.995232	0.0167912	0.105712	0.0155191	0.0179099	0.701508	0.00175681
CYP4X1	1.68839	0.0964057	0.868482	1.5874	0.343505	0.0402564	1.76456	0.168736	0.0594297
MIOX	0.0436396	0.0964503	0.354971	0.0165478	0.0571271	0.0217035	1	1	0.00158443
MMD	4.44958	0.0964967	0.53414	4.70817	0.0861233	0.00665106	0.0178277	0.651803	0.000293057
KPNA1	12.2872	0.0964997	0.371339	0.0177797	0.589469	0.00245039	16.2322	0.0705377	0.00158433
ECH1	1.56086	0.0965438	0.659335	1.31495	0.562057	0.0543753	1.69317	0.10553	0.09202
ARSF	1.43272	0.0966156	0.716377	1.34743	0.277412	0.077129	1.58455	0.190622	0.0776878
RBM19	0.268695	0.0966458	0.693287	0.278483	0.108367	0.0435236	0.0176963	0.561154	0.00175728
MARCKSL1	8.26236	0.096699	0.264835	12.3617	0.0835969	0.000933482	0.0182462	0.952556	0.000792167
SOBP	10.7435	0.0967419	0.432915	13.0737	0.076523	0.00128354	0.0178046	0.626962	0.00396084
CYP27C1	3.02098	0.096794	0.362954	3.26742	0.0913542	0.0136522	0.0181933	0.903528	0.000792167
BACE1	0.0170382	0.0968073	0.994983	0.0174747	0.39037	0.00490078	0.0168787	0.155277	0.0152314
TCHHL1	0.0167988	0.0970248	0.994426	0.0178795	0.663854	0.00151691	0.0167192	0.109256	0.0196196
POLR3F	0.016922	0.0970697	0.994739	0.0168299	0.115356	0.0168027	0.0177566	0.600784	0.00087802
ZNFX1	2.66834	0.0971742	0.272848	2.90113	0.0742126	0.0183196	0.0174015	0.381334	0.0043903
PCM1	0.59463	0.0971875	0.555659	0.678752	0.314842	0.112135	0.459508	0.148448	0.0746435
ANO4	2.09433	0.0972666	0.807305	2.28942	0.150617	0.0220535	1.834	0.388606	0.017566
CIPC	0.0168006	0.0973086	0.996396	0.0167711	0.101344	0.0170361	0.0180249	0.798959	0.0023765
GAA	1.79189	0.0974206	0.553326	1.80887	0.0924583	0.070828	0.0177619	0.604933	0.00293298
SLU7	0.0168943	0.097442	0.988806	0.0166824	0.0812698	0.0201866	0.0181806	0.902379	0.000792167
EPHB4	0.0171172	0.0974536	0.996934	0.0173233	0.306435	0.00770123	0.0169905	0.192188	0.0102504
ARHGEF12	0.0170554	0.0975389	0.99548	0.0169278	0.144097	0.0142356	0.017501	0.434148	0.004981
GAB4	0.26996	0.0978684	0.894419	0.271064	0.099173	0.0452739	0.0181044	0.84392	0.000792167
KRT32	2.37352	0.097904	0.130254	2.69366	0.0609988	0.0236871	0.0170603	0.217799	0.009367
MAP7D2	0.0173528	0.0979794	0.999506	0.0173355	0.1674	0.0182029	0.0173928	0.361677	0.00911756
TRMT44	0.513952	0.0981457	0.426448	0.529724	0.115993	0.119136	0.0173355	0.34351	0.0155412
HSD11B1L	1.79743	0.0981568	0.54054	1.69452	0.151139	0.0654605	3.99443	0.305723	0.00234886
XRRA1	2.14903	0.0982164	0.803149	2.18671	0.0944755	0.0362891	1	1	0.0023765
HTR3A	0.0168358	0.098417	0.995696	0.0167895	0.105315	0.0164526	0.0179601	0.742571	0.00158433
SLC26A8	0.475613	0.0984331	0.918858	0.464218	0.131512	0.0807462	0.518612	0.494572	0.0225531
TLR3	2.33854	0.0985175	0.628352	2.6915	0.0936293	0.0196031	1.50501	0.695839	0.0155383
FAM114A1	2.03392	0.0985694	0.193658	2.19746	0.0928315	0.0338387	0.0181861	0.904692	0.00175954
HSPBAP1	0.0168567	0.098743	0.99533	0.0167996	0.107654	0.0156358	0.0179314	0.710841	0.000792167
RHO	0.0170347	0.0987516	0.995245	0.0169092	0.139595	0.0133021	0.0175395	0.461108	0.0043963
C2orf74	2.05028	0.0987628	0.91565	2.10897	0.143472	0.0280045	1.9018	0.439992	0.016691
CNIH4	0.0171395	0.0987683	0.997803	0.0170518	0.187343	0.010735	0.0172939	0.320492	0.00615255
SPATA13	0.267702	0.0989287	0.208018	0.38539	0.261683	0.0339554	0.0166908	0.0808333	0.0246287
PYCR3	3.32497	0.0991893	0.504	2.55512	0.257486	0.0102683	8.18006	0.170016	0.00316867
UBXN4	2.57129	0.0992192	0.747171	3.15377	0.178647	0.00828466	2.17581	0.314154	0.0231379
TIMM10B	2.47008	0.0992596	0.339245	0.01755	0.43738	0.00443404	2.61117	0.0818623	0.0217104
ROR2	0.0171597	0.0992932	0.999566	0.017139	0.220372	0.0108517	0.0171853	0.270362	0.00527469
PRDM8	2.97936	0.0993392	0.364399	3.22038	0.0945518	0.0131854	0.018217	0.927327	0.000792167
PBX4	2.3173	0.0994414	0.746707	2.39336	0.0931659	0.0261375	1	1	0.00316867
LPIN2	2.35834	0.0994538	0.229868	2.55359	0.0741222	0.0233371	0.0172957	0.325512	0.00382977
FUT6	0.0169356	0.0995973	0.985347	0.0166258	0.0701355	0.0204199	0.0182553	0.956255	0.00117618
SERPINB10	1.46648	0.0997054	0.909892	1.52348	0.303803	0.0619599	1.44008	0.196845	0.146135
SEC14L4	0.542984	0.0997091	0.50174	0.552888	0.111081	0.133955	0.017494	0.430055	0.00585904
KIAA1671	0.0168946	0.0997141	0.995041	0.0168215	0.112697	0.0171527	0.0178438	0.659472	0.00147089
CELF6	3.16164	0.0998085	0.553842	3.26807	0.0914617	0.012252	0.0178295	0.646277	0.00234354
SYCP2L	0.271561	0.0998186	0.697689	0.281141	0.111411	0.0477243	0.0177051	0.56848	0.0023765
ABLIM2	0.0168186	0.099853	0.993032	0.0167325	0.0920583	0.0177362	0.0182663	0.964015	0.000293788
ABCC10	2.03376	0.0999056	0.807042	1.95639	0.144378	0.0414233	2.70797	0.425149	0.00615309
C11orf16	0.374144	0.100158	0.700908	0.380679	0.107276	0.0623099	0.0177797	0.612434	0.00322
NCOA4	0.0298423	0.100282	0.503034	0.0166557	0.0759464	0.0201866	1	1	0.000792167
RAD17	0.0169628	0.100308	0.9945	0.0168551	0.122948	0.0164526	0.0177601	0.570805	0.00439293
TMEM250	3.2815	0.100316	0.365734	2.32658	0.301336	0.0121353	11.3839	0.117499	0.00235915
EXD2	0.0169461	0.100346	0.994744	0.0168484	0.120823	0.0140022	0.0177477	0.588011	0.00292871
TET1	3.6649	0.100533	0.245892	0.017452	0.386562	0.00571758	4.29006	0.0695407	0.00761682
PGLS	2.2638	0.100579	0.623008	1.42035	0.743153	0.00991825	2.57384	0.0924823	0.0276537
UGT1A3	1.56632	0.100709	0.896092	1.55317	0.116989	0.125437	1.82212	0.614156	0.0117027
CDC5L	0.0168656	0.100828	0.994152	0.0177921	0.601218	0.00198365	0.016761	0.11985	0.01232
WDR17	1.43981	0.100869	0.685224	1.54342	0.121974	0.130921	1.2812	0.495638	0.110758
TNPO2	7.66688	0.100918	0.271515	11.1909	0.0882845	0.00186696	0.0182589	0.956902	0.000792167
GIPC1	4.33495	0.101018	0.746226	4.40174	0.0979814	0.00618432	0.018061	0.812902	0.00316892
DRAM1	3.35795	0.101166	0.959577	3.52965	0.305402	0.00385061	3.2648	0.200439	0.00996188
HPS1	1.84137	0.101332	0.471482	1.87012	0.0935016	0.0620766	0.0176503	0.532339	0.00175871
ARNT	0.0299478	0.101581	0.503265	0.0166607	0.0769304	0.0190197	1	1	0.000792167
P2RX6	1.57674	0.101662	0.740739	1.6423	0.102954	0.10315	1.28069	0.718887	0.0279046
NMUR2	4.71501	0.101818	0.347577	2.48755	0.434857	0.00688443	16.2859	0.0859146	0.00409889
TFIP11	0.273323	0.101894	0.903552	0.274254	0.103012	0.0467908	0.0181225	0.857948	0.000792167
HTRA2	0.0170029	0.101926	0.994946	0.0168889	0.131867	0.0140022	0.0176433	0.524625	0.00381039
HOXA10	0.0170182	0.101944	0.994658	0.0175448	0.435834	0.0031505	0.0168636	0.15045	0.0193559
PLEKHH2	1.53556	0.102049	0.383202	1.22311	0.58618	0.0807462	1.93267	0.0765216	0.0802425
TMEM150C	10.1983	0.102186	0.44363	12.2902	0.0818098	0.00163359	0.0178099	0.631978	0.0023765
VPS41	1.48701	0.102353	0.629113	1.2537	0.597989	0.0597429	1.61188	0.105278	0.120949
PPP6R3	5.0307	0.102426	0.141389	2.16951	0.497881	0.00700112	62.2899	0.0365625	0.00158433
ACTL6B	0.0169508	0.102452	0.994852	0.0168551	0.12287	0.0143523	0.0177459	0.592377	0.00234445
EHF	17.6948	0.10256	0.180979	0.0175852	0.459251	0.00431736	39.4487	0.0480819	0.00205239
DECR2	2.25033	0.102572	0.393185	2.34269	0.0999929	0.0295214	0.018248	0.951386	0.000792167
ADAM32	0.514441	0.102606	0.961077	0.519286	0.145526	0.0927648	0.49322	0.458962	0.0295778
TF	0.0169274	0.102617	0.99495	0.0168433	0.11904	0.0156358	0.0177992	0.628192	0.00175735
RPSAP58	0.427018	0.102621	0.688719	0.0178117	0.612298	0.00163359	0.432921	0.109048	0.0983451
NSUN3	0.0168479	0.102641	0.995868	0.0168046	0.109153	0.0178529	0.0179853	0.754712	0.00158433
ANKRD13A	0.0171649	0.102673	0.998973	0.0171184	0.212503	0.012252	0.0172301	0.292247	0.00673249
BRD4	9.46424	0.102772	0.682382	10.9015	0.09255	0.00175028	1	1	0.000792167
CDK18	0.439492	0.102843	0.587455	0.449823	0.114238	0.0805129	0.017601	0.497327	0.00439933
ANKRD36B	2.98148	0.103003	0.0429646	1.70046	0.464105	0.0135355	78.8542	0.012637	0.00087823
TXK	3.1334	0.103113	0.0231658	0.0167275	0.0894479	0.0193698	5.08299	0.0264175	0.0102503
GRIK2	0.0171638	0.103318	0.99768	0.0173164	0.302918	0.00851803	0.017062	0.207003	0.0114356
CPNE2	0.0170334	0.103335	0.995195	0.0169142	0.139217	0.0140022	0.0175922	0.49449	0.00205319
OTOS	0.484818	0.103462	0.704937	0.488996	0.108074	0.100583	0.0178224	0.644758	0.00117741
MMP20	0.0169144	0.103536	0.995082	0.0168383	0.117726	0.0131854	0.0178331	0.652368	0.000879291
PRRC2B	0.0170861	0.103586	0.995846	0.0169617	0.155024	0.0116685	0.017487	0.428323	0.00674099
ZBTB8OS	0.0171133	0.103618	0.996396	0.0169939	0.165933	0.0129521	0.0174276	0.39299	0.00586705
FMN2	0.0170191	0.103755	0.995069	0.0169024	0.136423	0.0116685	0.0176221	0.51246	0.00351167
ATP10A	0.274787	0.1039	0.832399	0.277648	0.10737	0.0442237	0.0179835	0.755575	0.0023765
SIGLEC12	1.77187	0.103919	0.265353	1.83162	0.0864742	0.064527	0.0173078	0.330704	0.00469321
DIP2B	0.016899	0.103972	0.995206	0.0168299	0.116324	0.0158692	0.0178616	0.673583	0.0014635
PADI3	0.527934	0.103995	0.531605	0.335075	0.185672	0.0416567	0.602963	0.257365	0.0911465
PSD3	0.0169756	0.104039	0.994899	0.0168737	0.127504	0.0143523	0.0177158	0.571654	0.00234511
PTGER2	3.59495	0.104041	0.497106	2.06246	0.523746	0.00723449	6.01165	0.100532	0.00644828
CEP95	1.40096	0.104063	0.298697	1.51755	0.059377	0.196265	0.783409	0.682398	0.0419961
NPY	14.273	0.104122	0.319855	0.0177353	0.560211	0.00186696	21.2021	0.069642	0.000792167
APEH	0.0168043	0.104142	0.997544	0.0167912	0.105844	0.0147023	0.0181407	0.872505	0.00158433
PTK2	0.530367	0.10427	0.666518	0.621761	0.376326	0.0618432	0.44388	0.153007	0.0909587
ACD	0.0168415	0.104297	0.996168	0.0168063	0.109298	0.0169194	0.0180574	0.785246	0.000585694
EHD4	0.0171402	0.104337	0.997198	0.0170365	0.180776	0.0133021	0.0173598	0.357472	0.00557136
PRAG1	1.72468	0.104394	0.760764	1.67665	0.137777	0.0760788	2.49628	0.467792	0.00761702
ADGRE2	1.45179	0.104531	0.599668	1.45659	0.101623	0.195798	0.0178064	0.631059	0.00410141
ZNF596	1.76778	0.104587	0.88349	1.7688	0.104257	0.0731617	0.0181715	0.897912	0.00158433
GPC1	4.76968	0.104643	0.475945	2.88984	0.373339	0.00431736	12.2093	0.125369	0.00316867
NDUFB10	5.35842	0.104665	0.164063	0.0173858	0.339944	0.00583426	7.69292	0.0557769	0.0044171
ZNF695	2.09128	0.104723	0.762632	2.24993	0.115488	0.0269543	1.61575	0.620013	0.0114345
EYA4	2.63881	0.10477	0.811758	2.86165	0.126603	0.0129521	2.05443	0.551612	0.0049802
ACSM6	1.89534	0.105	0.546883	1.96246	0.090785	0.0549588	0.374149	0.717969	0.0105355
IL33	0.436942	0.105016	0.272557	1.1788	0.874175	0.010385	0.318415	0.0510567	0.0852398
COL2A1	9.29364	0.105271	0.68483	10.6899	0.0949401	0.00175028	1	1	0.000792167
RRS1	0.259105	0.105342	0.729199	0.0177992	0.604617	0.00268376	0.267296	0.115706	0.0407191
SELENOO	1.54024	0.105365	0.376728	1.40523	0.234578	0.128937	2.82328	0.158251	0.0173078
CCNL2	0.0170259	0.10544	0.995112	0.0169092	0.138633	0.0142356	0.0176239	0.512852	0.00294678
CRHR1	0.0171232	0.10559	0.9966	0.0170075	0.170799	0.0113185	0.0174154	0.388663	0.00908534
TSPAN16	0.0169785	0.105766	0.994985	0.0168804	0.128191	0.0161026	0.0177299	0.582548	0.00176082
LRCH1	4.22703	0.105876	0.51705	4.49291	0.0937164	0.00618432	0.0178188	0.635151	0.000792167
KCTD14	0.0168803	0.105908	0.99433	0.0178117	0.613195	0.00198365	0.0167795	0.124582	0.0128887
ALG10	1.88343	0.105958	0.135393	1.13837	0.801982	0.0473742	3.71434	0.0287894	0.0181513
GPR75	0.0168567	0.105982	0.995994	0.0168147	0.112463	0.0165693	0.0179817	0.75928	0.00351328
PGPEP1L	0.0303087	0.10601	0.504046	0.0166774	0.0802848	0.0179695	1	1	0.000792167
STMND1	13.3211	0.106046	0.254789	0.0176539	0.503567	0.00443404	22.0145	0.0628087	0.00292959
NECAB2	0.486959	0.106127	0.478001	0.501777	0.123168	0.0983657	0.0174206	0.390363	0.0108778
SKOR2	0.0171788	0.106156	0.998077	0.0173026	0.297895	0.00758454	0.0170911	0.21657	0.00936963
LCMT2	0.442806	0.10617	0.897363	0.443392	0.106812	0.0849469	0.0181425	0.871424	0.000878575
WWP2	0.0171821	0.106255	0.998997	0.0171356	0.219655	0.00933482	0.0172456	0.293734	0.00527048
TOX2	4.24767	0.106271	0.407592	4.69595	0.0869658	0.00595095	0.0176804	0.54576	0.00381162
ADAMTS2	0.0170458	0.106301	0.995281	0.0169261	0.143537	0.0140022	0.0175922	0.49355	0.00322639
TDRD3	0.0169791	0.106388	0.994964	0.0168804	0.128858	0.0171527	0.0177353	0.583322	0.00351579
TNNI1	4.8487	0.106404	0.40793	2.77597	0.389923	0.00420067	15.6849	0.110122	0.00088038
NAA15	4.52986	0.106438	0.767871	5.96495	0.176393	0.00233371	3.43322	0.352151	0.00556794
ZNF268	0.0169696	0.106486	0.994963	0.0168737	0.127757	0.0155191	0.0177477	0.59272	0.00386968
DNAJB12	4.75468	0.106488	0.106273	1.88985	0.570573	0.00676775	66.4932	0.0269714	0.000878287
C1QTNF1	3.35281	0.106504	0.356576	1.61204	0.661949	0.00840134	6.43531	0.0708122	0.00322852
RNF157	0.231342	0.106706	0.0073315	0.01562	0.00213112	0.0550755	2.08069	0.548942	0.00703658
CRELD1	0.48763	0.10672	0.420089	0.50682	0.129097	0.0966154	0.0173078	0.330004	0.00586386
TRDMT1	0.0168953	0.106895	0.995455	0.0168349	0.117286	0.0127187	0.0179063	0.702022	0.00146495
PAQR6	2.57544	0.106918	0.692041	2.60361	0.103321	0.02112	0.0179727	0.748767	0.00205049
PDE4D	3.07994	0.106936	0.492997	3.22006	0.0951822	0.0115518	0.0179727	0.593809	0.00702784
SDR39U1	1.68837	0.107027	0.142813	0.710561	0.612229	0.0351223	2.19416	0.0341331	0.0667864
SLC25A36	0.0167659	0.107161	0.99601	0.0180448	0.787809	0.000933482	0.0167292	0.112184	0.0199426
KRT26	0.491465	0.107294	0.547354	0.587488	0.316972	0.0663939	0.331178	0.162123	0.0667561
SMG6	0.382188	0.107439	0.310659	0.0170706	0.192564	0.0119019	0.430073	0.165694	0.0762285
OR51E2	0.0169012	0.107453	0.99546	0.01684	0.118197	0.0165693	0.0178974	0.698277	0.000792167
GPD1L	3.82481	0.107492	0.33891	4.37104	0.0991669	0.00548421	0.0181842	0.902379	0.000792167
HOXC8	4.215	0.10751	0.632537	4.35838	0.100613	0.00583426	0.0179171	0.725506	0.000792167
MBOAT7	0.0169503	0.107523	0.995073	0.0168652	0.125004	0.0157525	0.0177957	0.626511	0.00176967
PLD5	0.0169749	0.107596	0.995034	0.0168804	0.1288	0.014819	0.0177477	0.595191	0.00263886
KLHL12	0.0169779	0.107656	0.994976	0.0168804	0.129727	0.0129521	0.0177441	0.588574	0.00410153
ADCK1	0.0168102	0.107681	0.997978	0.0168013	0.108824	0.0173861	0.0181788	0.897097	0.00117142
MYO1D	2.12199	0.107714	0.165469	2.31567	0.0752	0.0316217	0.0171578	0.246107	0.00967558
PRKAG2	3.07412	0.107812	0.435948	3.25568	0.092774	0.0121353	0.0176715	0.544448	0.00263966
TMEM132D	5.61005	0.107827	0.787364	4.66272	0.226479	0.0031505	8.81981	0.274182	0.000792167
DHDH	1.6187	0.107843	0.810866	1.67498	0.120088	0.0842468	1.39278	0.634023	0.0276247
KLC2	0.0169041	0.108018	0.995424	0.0168417	0.11898	0.0149357	0.017901	0.696341	0.00158433
JMJD7-PLA2G4B	0.688872	0.108156	0.70234	0.729643	0.254316	0.201516	0.600856	0.232161	0.122133
PLA2R1	0.572325	0.108231	0.266181	0.597142	0.140174	0.139556	0.0170126	0.200306	0.0131727
SYT14	0.0169017	0.108286	0.995447	0.01684	0.119116	0.0151691	0.017901	0.698361	0.00158433
EPB41L1	0.0169296	0.108293	0.98852	0.0167058	0.0860279	0.0203032	0.0182498	0.951386	0.000792167
OR1A2	0.0169827	0.10832	0.99443	0.0176768	0.52016	0.00303382	0.0168501	0.141182	0.0161267
OR52K2	0.0214314	0.108324	0.684537	0.0167577	0.0976464	0.0183196	1	1	0.000293119
PAX2	0.0171005	0.108365	0.995754	0.0174555	0.380824	0.0047841	0.0169498	0.178522	0.0120223
ALOX5AP	4.15462	0.108428	0.659468	4.27293	0.102523	0.00781791	0.0179673	0.745544	0.000792167
ZRANB1	3.06112	0.108428	0.415265	3.25861	0.092024	0.0124853	0.0176398	0.526033	0.00322211
PTPN21	1.68099	0.10848	0.395171	2.14363	0.07743	0.0430569	1.23121	0.670381	0.0489029
FAR2	3.72389	0.108583	0.675903	2.61666	0.413531	0.00536752	5.19294	0.149156	0.00409841
INTS1	0.417358	0.108611	0.552382	0.293523	0.127676	0.0430569	0.561974	0.435982	0.041825
RRP7A	2.18384	0.108649	0.425518	1.38071	0.668635	0.018553	3.03254	0.0819606	0.0184992
FGG	0.216895	0.108666	0.583637	0.0174712	0.388523	0.00443404	0.24169	0.144409	0.0295948
GREM2	9.62775	0.108731	0.834068	9.763	0.106959	0.00140022	0.0181733	0.893637	0.00117785
AKAP1	0.0173199	0.108853	0.995622	0.0171236	0.214106	0.0101516	0.0176151	0.310775	0.00909654
IKZF3	5.59756	0.108863	0.114779	12.3444	0.0808872	0.00163359	0.0182097	0.924678	0.00158433
MCRS1	5.17516	0.108899	0.126547	0.0172991	0.294437	0.00665106	7.95977	0.0510918	0.00175887
TOMM40L	24.9267	0.108989	0.23951	0.0176998	0.53372	0.00326719	53.7423	0.0590102	0.000792167
EXOSC9	1.82276	0.10906	0.613129	1.72323	0.163722	0.0581093	3.45354	0.347129	0.0049818
RPL22L1	0.0169097	0.109187	0.995447	0.0168467	0.120409	0.0176195	0.0178956	0.694754	0.000792167
SBSPON	0.0168395	0.109218	0.996989	0.0168181	0.1122	0.014469	0.0181098	0.836541	0.000792808
PPP1R1C	3.40502	0.109288	0.21275	0.0173963	0.346465	0.00606764	4.04507	0.0722686	0.00644522
INSIG1	0.016963	0.109392	0.995101	0.0168754	0.128077	0.0141189	0.0177832	0.618945	0.000792167
ITGAL	0.0169359	0.109477	0.995219	0.0168602	0.124185	0.0155191	0.0178402	0.656292	0.00205051
P2RX2	0.61297	0.109652	0.44586	0.479937	0.0977985	0.106067	0.765597	0.527448	0.119455
ZNF334	1.4912	0.109751	0.140707	1.41128	0.172671	0.164293	17.4458	0.0903338	0.000879936
FZD8	0.0171041	0.109794	0.995738	0.0174642	0.384834	0.00455073	0.0169532	0.17947	0.0152632
SHC1	2.31177	0.109801	0.141135	0.0171527	0.228097	0.00991825	2.60987	0.0705605	0.0252015
NUDT14	0.372787	0.109861	0.536693	0.0175185	0.417415	0.00536752	0.39094	0.131023	0.060252
DOCK5	0.563777	0.109981	0.811689	0.498177	0.269472	0.0520416	0.598039	0.238099	0.107478
RASAL2	3.04917	0.109997	0.407693	3.2534	0.092843	0.0110851	0.0177601	0.519235	0.00702984
ZCCHC9	3.02285	0.110014	0.909506	3.03983	0.109119	0.012602	1	1	0.000293107
GLCCI1	2.5964	0.110075	0.717894	2.94497	0.118287	0.012252	1.79445	0.621465	0.00586048
LACC1	0.0169439	0.11025	0.988889	0.0167225	0.0896692	0.0200699	0.0182188	0.927714	0.000792167
STON1-GTF2A1L	1.46503	0.110284	0.477345	1.65367	0.0867463	0.107934	1.15431	0.727595	0.0738548
MYH3	1.85429	0.110297	0.628991	1.54234	0.424914	0.0324385	2.24117	0.142876	0.0178876
UGT2A2	0.4384	0.110342	0.274841	0.327195	0.0548397	0.0740952	1.30018	0.814944	0.00907221
ACAP1	2.65359	0.110463	0.0870792	1.86042	0.336329	0.0201866	57.8527	0.0329039	0.00158433
IL18RAP	2.28161	0.110496	0.496592	2.34035	0.100827	0.0273044	0.0177193	0.573469	0.00438975
C15orf62	0.0171908	0.110518	0.999295	0.0172301	0.2624	0.00828466	0.0171527	0.25591	0.00820001
LITAF	7.13391	0.110675	0.247132	10.9375	0.0940368	0.00163359	0.0182243	0.930885	0.000881819
ABCG2	1.53651	0.110739	0.742733	1.48483	0.171037	0.114935	1.93073	0.377892	0.0134744
TESK2	0.509288	0.110938	0.369935	0.278288	0.108054	0.0432902	0.646359	0.382629	0.0702611
TDRD7	0.0172065	0.111019	0.997844	0.0173424	0.294875	0.0071178	0.017103	0.229745	0.00879015
LTB4R2	0.0169822	0.111048	0.995105	0.0168889	0.132181	0.0155191	0.0177583	0.601609	0.00158433
SMARCAD1	2.3953	0.111116	0.942173	2.58261	0.418935	0.00560089	2.3455	0.169175	0.0266394
PADI2	0.132089	0.111158	0.100519	0.0162331	0.0222641	0.0317384	1.06237	0.976267	0.00644573
SORT1	0.017192	0.111295	0.998954	0.0172525	0.272028	0.00676775	0.0171373	0.248939	0.00937625
PTPRU	0.0168897	0.111319	0.995926	0.0168433	0.118904	0.0175028	0.0179763	0.74741	0.000586631
IFT20	2.84263	0.111407	0.369015	3.06731	0.106839	0.0129521	0.0182425	0.943379	0.000792167
CENPH	0.482878	0.111418	0.670966	0.588017	0.414889	0.0423568	0.398678	0.152235	0.0532802
LRRC47	2.43547	0.111626	0.564426	1.43663	0.7357	0.00840134	2.96566	0.0973027	0.0138199
CEP104	0.382962	0.111699	0.275795	0.439903	0.182984	0.0561256	0.0169125	0.163182	0.0185186
JADE2	0.281186	0.111915	0.825656	0.284364	0.115868	0.0421234	0.0179673	0.748035	0.000792167
ELOVL2	0.0168978	0.112066	0.995869	0.0168484	0.120447	0.018553	0.0179494	0.736343	0.000792167
DTHD1	1.80409	0.112098	0.61069	1.81811	0.107762	0.0584593	0.017842	0.657299	0.00146527
MTX3	0.030808	0.112105	0.505118	0.0167008	0.0849021	0.0173861	1	1	0.000792167
ARGFX	2.54186	0.112134	0.399092	2.67032	0.0960318	0.0197198	0.0175922	0.495433	0.00205021
SMYD2	0.0169579	0.112144	0.995195	0.0168754	0.129362	0.0154025	0.0178081	0.636283	0.00117236
HSDL1	0.0171906	0.112205	0.9982	0.0171133	0.210075	0.00863471	0.0173182	0.329216	0.00527494
SLC17A1	0.280646	0.112254	0.456921	0.318638	0.16211	0.04154	0.0172301	0.289663	0.00673003
IL17RB	1.8026	0.112319	0.680289	1.81176	0.109456	0.0633601	0.0179296	0.719439	0.004753
N4BP2	0.282375	0.112334	0.583564	0.302401	0.137919	0.0410732	0.0174905	0.430842	0.0055694
KIF27	0.492586	0.112424	0.621413	0.499824	0.120831	0.0983657	0.0176839	0.550077	0.00732176
CAPN7	1.79874	0.112485	0.233605	1.88721	0.108982	0.0547254	0.0182371	0.942396	0.00158433
CTAGE1	16.9314	0.11257	0.235034	0.0176539	0.504661	0.0031505	32.528	0.0620108	0.00205769
CALCB	3.80433	0.112667	0.419802	4.18246	0.107694	0.00630101	0.0182443	0.950243	0.000586081
TSEN2	1.64181	0.112724	0.388713	1.3693	0.404335	0.0746786	2.44929	0.109378	0.0251745
SNAPIN	1.83491	0.112738	0.0932173	5.42599	0.0242794	0.00770123	1.25395	0.610967	0.0781868
ONECUT3	4.01915	0.1129	0.803604	4.15911	0.108564	0.00770123	1	1	0.000792242
SNRK	3.73366	0.113009	0.477494	0.017785	0.594667	0.00198365	3.98525	0.0982883	0.0067387
DLAT	0.0169454	0.113025	0.995293	0.0168703	0.127806	0.0149357	0.0178491	0.660857	0.00158433
COL6A6	1.3814	0.113104	0.974948	1.38583	0.152459	0.201165	1.36383	0.495844	0.0554226
HIPK1	2.63295	0.113327	0.854411	2.93117	0.20368	0.0087514	2.34152	0.336146	0.00878681
LRCOL1	0.282397	0.113352	0.726867	0.290457	0.123498	0.0464407	0.0177743	0.612557	0.00158433
JAM3	0.0170641	0.113486	0.995441	0.0169481	0.150382	0.0123686	0.0176133	0.508743	0.00354697
SLC22A23	0.0171874	0.113579	0.998225	0.0171116	0.210393	0.0102683	0.0173147	0.33357	0.00734994
POLD3	0.0172022	0.113667	0.999521	0.0171784	0.238456	0.0106184	0.0172318	0.291478	0.00644315
CALR	3.35513	0.113685	0.493072	0.0177903	0.599962	0.00163359	3.53601	0.100538	0.0102982
TRIM54	2.08713	0.11381	0.363447	2.16669	0.0978777	0.0372226	0.0175202	0.443715	0.0046831
DGKE	0.25147	0.114057	0.488967	0.281084	0.111678	0.0446905	0.018197	0.912322	0.00158433
DEFB110	8.22238	0.114161	0.562505	10.9135	0.0924583	0.00140022	1	1	0.00158433
CNOT7	4.06763	0.114184	0.619074	4.21648	0.106357	0.00560089	0.0179171	0.713343	0.000792167
ABCA2	0.0171977	0.114353	0.999037	0.0171527	0.227429	0.0113185	0.0172611	0.308721	0.00591064
MRPL4	0.0169386	0.114439	0.995447	0.0168703	0.127496	0.0156358	0.0178759	0.680894	0.00205493
EMC1	1.73463	0.114453	0.886504	1.74246	0.112982	0.0704779	1	1	0.00158433
SETD1B	14.5224	0.114621	0.5191	0.0179296	0.702402	0.000700112	17.3605	0.0967068	0.00117232
TFAP2B	13.6898	0.114663	0.343833	0.0177583	0.576411	0.00151691	19.836	0.0796143	0.000792167
MPG	1.79631	0.114759	0.253285	1.86731	0.0940193	0.0651104	0.0172887	0.320146	0.00676502
PPM1D	0.155902	0.114774	0.0863775	0.963483	0.970226	0.00898477	0.0160732	0.0201991	0.0161476
KIAA0895L	0.0171042	0.115126	0.995754	0.016982	0.161747	0.010735	0.0175606	0.468878	0.00439339
SHCBP1L	0.283133	0.115254	0.475112	0.318288	0.161534	0.0399064	0.0172663	0.309943	0.00674827
ALDH8A1	0.0170781	0.115351	0.995511	0.01696	0.154629	0.0137689	0.0176063	0.500735	0.0040989
CAMK1	0.0311009	0.115659	0.505738	0.0167141	0.0875955	0.0191364	1	1	0.000792167
DNAJB14	4.28457	0.115667	0.848052	3.6682	0.290601	0.0047841	5.24461	0.237577	0.00439383
NFU1	0.0171426	0.115701	0.99629	0.0174433	0.373159	0.0047841	0.0170007	0.194729	0.0114202
GALNT1	4.33985	0.11575	0.923368	4.71807	0.223672	0.0031505	3.94086	0.316704	0.00234391
IGF2R	0.0169615	0.115928	0.98909	0.0167392	0.0934842	0.0191364	0.0182115	0.936377	0.000792167
C2	1.92581	0.115969	0.0436274	0.0167091	0.0868159	0.02112	2.23535	0.0574534	0.0472595
CYTH3	2.24877	0.116025	0.330543	2.36837	0.0962469	0.0306882	0.0174712	0.42001	0.00498537
TAF1D	2.50922	0.116042	0.496247	2.59089	0.104998	0.0222869	0.0177264	0.580786	0.0023765
DMTF1	0.0171999	0.116117	0.998284	0.0173078	0.297031	0.00618432	0.017115	0.239852	0.00966639
NEIL3	0.0169391	0.116206	0.995585	0.0168754	0.128298	0.0156358	0.017892	0.694005	0.00117498
DHX8	1.60763	0.11632	0.249169	0.914023	0.87592	0.0406065	1.99312	0.0521867	0.0741021
CAMLG	0.0169108	0.116377	0.995944	0.0168619	0.124868	0.0135355	0.0179584	0.739838	0.00146542
SLC5A8	0.0168626	0.116469	0.997296	0.0168433	0.119388	0.0142356	0.0180574	0.843744	0.00117176
ADH7	2.99208	0.11652	0.121375	3.75279	0.0637753	0.0141189	0.0170996	0.232321	0.0108347
HPS5	0.284347	0.116611	0.532046	0.311051	0.151485	0.039673	0.0173928	0.372438	0.00644751
SLC27A5	0.451648	0.116653	0.639782	0.459553	0.125861	0.0785292	0.0176981	0.561051	0.0023765
IRX1	3.01126	0.116661	0.335454	0.0175746	0.453076	0.00455073	3.29169	0.0927273	0.0108586
OPN3	0.017206	0.116689	0.999	0.0172646	0.278672	0.0079346	0.0171527	0.256481	0.00821555
GAREM1	4.02393	0.116709	0.667027	4.13381	0.110683	0.00606764	0.0179745	0.749922	0.000792167
NDNF	0.268434	0.11678	0.490446	0.0173424	0.31796	0.00758454	0.30328	0.163863	0.0372043
REG1B	1.55104	0.116823	0.938138	1.55271	0.116376	0.120419	1	1	0.000792167
GNE	0.0169337	0.116986	0.995612	0.016872	0.128421	0.0158692	0.0179117	0.702623	0.000879353
GOLGA6L7	2.54066	0.117024	0.643319	2.21932	0.228991	0.0190197	4.4531	0.268573	0.00158433
FBXO10	0.0168671	0.117028	0.997065	0.016845	0.120302	0.0152858	0.0180954	0.835207	0.00158433
ZBBX	1.78707	0.117179	0.666957	1.79697	0.11395	0.067094	0.0179117	0.707048	0.00117151
SREBF2	0.0171726	0.117214	0.997053	0.0170637	0.191033	0.012602	0.0174224	0.388211	0.00790343
ACAD9	0.44229	0.117327	0.143799	0.0166474	0.0753881	0.02077	0.52782	0.232118	0.0890563
ADAP1	3.06783	0.117405	0.499453	2.34316	0.29885	0.00956819	7.30457	0.176319	0.00323647
IL17B	2.06395	0.117598	0.750374	2.07342	0.115473	0.037806	0.0180249	0.787633	0.000792167
KRT81	1.72805	0.117703	0.991851	1.74665	0.613887	0.00723449	1.72599	0.138624	0.0767772
PTGER1	3.62553	0.11774	0.344004	4.13051	0.110467	0.00583426	0.0182279	0.935938	0.00079233
SLAIN1	0.0172132	0.117821	0.996892	0.0170893	0.202141	0.0113185	0.017459	0.365405	0.0038093
DUSP19	1.60567	0.117886	0.933256	1.60785	0.117361	0.103967	1	1	0.000792167
CDR2	0.0171035	0.117891	0.995763	0.0169837	0.162635	0.0129521	0.0175746	0.481443	0.0026474
WDR49	0.552951	0.117897	0.324302	0.403734	0.0671075	0.0935816	0.861569	0.800036	0.0462827
ISX	2.94683	0.11805	0.541567	3.0514	0.107843	0.014819	0.0178028	0.631452	0.00380681
TMEM131L	3.68717	0.11808	0.42204	4.0471	0.113533	0.00840134	0.0182608	0.964015	0.000587501
DNAJC5B	1.85403	0.118337	0.779814	1.85893	0.116878	0.0542587	0.0180574	0.808603	0.00158433
KNDC1	0.285601	0.11838	0.501025	0.316922	0.159704	0.0388562	0.0173337	0.338958	0.009506
MFN1	2.54314	0.118597	0.567	2.16496	0.242515	0.0172694	5.26721	0.237131	0.00234451
ODF3	3.96783	0.118601	0.83626	3.99243	0.117167	0.00676775	0.0181497	0.877832	0.000586944
OARD1	0.0170825	0.118645	0.995559	0.0169667	0.156886	0.0114352	0.0176204	0.511418	0.00497865
ARSD	0.0174518	0.118693	0.998025	0.0173563	0.235007	0.0121353	0.0175834	0.311526	0.0128334
MUC5B	0.0171196	0.118718	0.996014	0.0170007	0.168257	0.0129521	0.0175413	0.464191	0.0029343
NOP56	0.0169168	0.118792	0.996062	0.0168703	0.126829	0.0151691	0.0179745	0.749082	0.0017591
JPH3	5.58369	0.119126	0.773426	6.96502	0.148821	0.00221702	3.53672	0.513287	0.00382135
NFATC4	0.0172251	0.119153	0.999633	0.0172456	0.269297	0.00863471	0.0172042	0.27171	0.0149522
PPIG	2.46001	0.119173	0.631947	1.89572	0.420213	0.0127187	3.30026	0.156486	0.00995124
PRMT9	2.03182	0.119534	0.692335	1.70421	0.402125	0.0224036	2.44391	0.170558	0.0208564
ASNS	0.0170361	0.119615	0.995323	0.0169345	0.146475	0.0145857	0.0177193	0.575348	0.00468722
UCP3	0.0172164	0.119758	0.999021	0.0171699	0.234381	0.00945151	0.0172818	0.315766	0.00966421
ADAM17	0.0169737	0.11984	0.988812	0.0167443	0.0946928	0.0186696	0.0182571	0.956902	0.000792167
PRKG1	3.88596	0.119901	0.808303	4.01646	0.115488	0.00700112	1	1	0.000792167
MST1	1.93704	0.120059	0.809844	1.94138	0.118897	0.047841	0.0180954	0.836374	0.000792167
MVB12A	0.0169761	0.120199	0.995464	0.0169007	0.136063	0.0140022	0.0178456	0.660565	0.000882158
LIPE	1.67524	0.12021	0.536944	1.6908	0.114079	0.0836634	0.0177335	0.584487	0.00176334
CDS2	0.0169869	0.120234	0.995374	0.0169058	0.137848	0.0140022	0.0178277	0.644827	0.00322855
RBM48	0.0217962	0.120276	0.685261	0.0167996	0.10836	0.0164526	1	1	0.000293161
CD300A	1.85418	0.12044	0.763963	1.78176	0.168201	0.0529751	2.6517	0.437492	0.00762128
EGLN1	8.6172	0.120515	0.677255	9.09568	0.113046	0.00186696	0.0180448	0.78738	0.000792167
ANKRD13C	0.0169408	0.120572	0.994673	0.0178064	0.610649	0.00210034	0.0168366	0.142506	0.0155369
NDN	13.8286	0.120686	0.544285	0.0179512	0.717029	0.000466741	16.2031	0.103896	0.000588991
PSMG4	0.0170199	0.120788	0.995459	0.0169295	0.143434	0.012252	0.0177477	0.60577	0.00117596
SLITRK6	0.0171078	0.12084	0.995617	0.0169871	0.163107	0.0112018	0.0176168	0.497038	0.00498001
XRN1	2.41509	0.120898	0.413416	0.981965	0.986215	0.0123686	3.06976	0.0793547	0.0161069
AGTR2	0.631157	0.120902	0.449935	0.640056	0.133384	0.147141	0.0174276	0.39492	0.00610588
BAHCC1	0.0171184	0.120923	0.995904	0.016999	0.168056	0.0109684	0.0175676	0.477246	0.00506429
ZNF500	4.14561	0.121176	0.0749245	0.916494	0.930246	0.0123686	23.6296	0.0178735	0.0017596
OLA1	17.8984	0.121186	0.180975	0.0175887	0.462657	0.00280045	43.816	0.0559996	0.000792167
CD44	2.05036	0.121241	0.61763	2.07363	0.115934	0.035239	0.0178795	0.672206	0.0023765
THAP5	0.380759	0.121278	0.447002	0.264028	0.0908299	0.0460907	0.703139	0.729703	0.0202084
SLC30A6	0.0171905	0.1213	0.997451	0.0170911	0.202169	0.010385	0.0173997	0.379034	0.00731889
MBIP	0.288607	0.121424	0.785838	0.293581	0.127798	0.0436403	0.0178974	0.695087	0.00117251
HSD17B13	0.496575	0.121438	0.89019	0.514325	0.199852	0.0722282	0.444458	0.378898	0.0527111
PLEKHM3	3.00029	0.121448	0.69546	2.53882	0.260387	0.0108517	4.7612	0.256955	0.00205303
SMIM22	0.533976	0.121483	0.494482	0.546074	0.136644	0.105717	0.0174747	0.420295	0.00410431
ZNF33B	0.0170678	0.121498	0.98545	0.0166991	0.0841174	0.0178529	0.0181897	0.908579	0.00146427
MCOLN3	0.288474	0.121518	0.770325	0.294228	0.128899	0.0381561	0.0178616	0.673813	0.00146512
ATG16L1	0.196022	0.121553	0.709072	0.0177016	0.536731	0.00303382	0.209004	0.142128	0.0562191
ABCA1	1.99284	0.121651	0.0382802	1.39278	0.488129	0.0451572	21.486	0.0127187	0.00293095
SLC9A5	0.0315927	0.121681	0.506753	0.0167309	0.0921552	0.0204199	1	1	0.000792167
CAPN10	1.77897	0.121746	0.920889	1.82595	0.186173	0.0401397	1.68809	0.417648	0.0218009
ATG4C	1.44711	0.121775	0.367042	1.65997	0.0741854	0.121236	1.02953	0.940478	0.0819939
EGF	0.285567	0.121934	0.200211	0.417029	0.31059	0.0312717	0.0166025	0.0830096	0.0199154
TNS4	1.83902	0.122066	0.914111	1.84448	0.121162	0.0533252	1	1	0.000792167
CPA3	2.06104	0.122081	0.998835	2.06164	0.154467	0.0303382	2.05772	0.546931	0.00439701
HSPA1L	2.92317	0.122147	0.300467	3.23329	0.0939901	0.0113185	0.0174677	0.417616	0.00175038
SLC10A6	2.96006	0.122168	0.99137	2.94497	0.2017	0.00816797	2.99367	0.383514	0.00292844
USP34	4.95744	0.122173	0.324062	2.79323	0.387193	0.0047841	30.545	0.105926	0.00158433
FAM216B	2.89919	0.122193	0.587191	2.97993	0.11382	0.0152858	0.0178581	0.668494	0.000792167
SPATC1	0.456627	0.12223	0.696189	0.46218	0.128808	0.0810963	0.0178028	0.628451	0.004753
MVP	1.5658	0.122317	0.252026	1.64477	0.0898523	0.109801	0.165713	0.364474	0.0149758
HSD17B4	1.83387	0.122365	0.319903	1.61123	0.248719	0.0526251	5.95481	0.152642	0.00497881
TMEM102	1.93815	0.122412	0.73004	2.06019	0.118889	0.0375727	1.35513	0.786498	0.0117283
NOS1AP	4.17799	0.122449	0.970908	4.05115	0.264432	0.00245039	4.33534	0.285308	0.00293419
KRT15	0.0171587	0.12245	0.996536	0.0170433	0.182788	0.012602	0.017494	0.434447	0.00381284
FREM1	0.558326	0.12255	0.307313	0.445437	0.0643854	0.112368	1.07616	0.919644	0.0322181
APIP	0.0316661	0.12259	0.506902	0.0167325	0.092843	0.0173861	1	1	0.000792167
IFT43	0.385081	0.122617	0.951948	0.371986	0.241113	0.0329053	0.400837	0.314154	0.0295918
LSMEM2	1.56721	0.12265	0.364376	0.966958	0.946647	0.0488911	1.80868	0.0727506	0.0978015
ZNF763	1.54965	0.12271	0.224634	1.79679	0.0577769	0.0882141	0.694544	0.612311	0.0339706
RBMS2	0.0169907	0.122739	0.995494	0.0169142	0.139172	0.0138856	0.0178491	0.658818	0.00410708
CERCAM	0.292974	0.122804	0.852897	0.287826	0.120134	0.0457406	1	1	0.000587527
POLA2	2.15365	0.12289	0.882453	2.29975	0.211539	0.0162193	1.98338	0.359085	0.0234351
LRRN4	0.0172321	0.122892	0.999879	0.0172387	0.265619	0.00805129	0.0172249	0.285476	0.00673649
ABCB8	2.05821	0.12305	0.218564	2.23714	0.117666	0.0266042	0.0182425	0.945915	0.00158433
LEFTY1	0.0169476	0.123356	0.995881	0.0168923	0.13371	0.0145857	0.0179422	0.723341	0.00175855
OR2T11	0.464971	0.123712	0.922181	0.437841	0.296633	0.0323687	0.483599	0.256056	0.0624027
MAST1	0.0169701	0.123789	0.995727	0.0169058	0.136767	0.0134188	0.017892	0.694005	0.000586086
ZNF804B	2.2342	0.123863	0.978618	2.21998	0.164818	0.0242705	2.30389	0.507586	0.00527725
TNPO3	0.0171767	0.124326	0.996875	0.0170654	0.192369	0.0119019	0.0174625	0.415648	0.00762157
DDX28	0.0169141	0.124341	0.996919	0.0168872	0.128726	0.0149357	0.0180664	0.81627	0.000792167
STON1	1.66456	0.124378	0.761399	1.66829	0.122823	0.0849469	0.0180303	0.787633	0.00158433
CCDC177	6.63282	0.124574	0.283244	9.50198	0.107229	0.00163359	0.0181897	0.907064	0.00079218
ARVCF	0.289894	0.124626	0.436521	0.333237	0.183378	0.0360558	0.0171939	0.274609	0.00761655
CST7	0.291059	0.124629	0.748221	0.298078	0.133719	0.0393229	0.0178224	0.644895	0.00204927
MYPN	0.28537	0.124682	0.261648	0.0168568	0.123278	0.0137689	0.384082	0.26502	0.0369049
PCDHA11	0.291359	0.124704	0.924245	0.291971	0.125491	0.0424734	0.0181697	0.890797	0.0023765
ALDH1B1	0.446067	0.124831	0.669905	0.339867	0.191784	0.0404898	0.536655	0.361268	0.0492773
CEACAM4	2.02462	0.124847	0.832354	2.05197	0.121316	0.0330219	1	1	0.00205148
UGT1A4	1.8299	0.124852	0.914809	1.83529	0.12394	0.0542587	1	1	0.000792167
KIAA0825	0.640867	0.124927	0.135665	0.495296	0.0373587	0.171411	1.32525	0.619259	0.0369371
RFC4	2.44918	0.124955	0.578735	2.50202	0.117004	0.0187863	0.0178313	0.650393	0.0023463
CEP112	0.45279	0.124982	0.905778	0.435222	0.176311	0.0570591	0.497629	0.462719	0.0210683
KCNIP3	3.85068	0.124996	0.84872	3.87095	0.123719	0.00688443	0.0181642	0.886551	0.000792167
ITIH4	1.65714	0.125004	0.528466	2.03501	0.125083	0.0357057	1.34366	0.527952	0.0538579
ZNF263	0.0169684	0.125064	0.995765	0.0169058	0.137528	0.0141189	0.0179063	0.701081	0.00146827
SCAF4	0.0171937	0.125207	0.997239	0.0170893	0.200794	0.0117852	0.0174328	0.398	0.00468875
NTAN1	2.97264	0.125339	0.895292	2.80303	0.219457	0.0102683	3.45009	0.354102	0.00475632
OSR2	2.19406	0.125355	0.657507	2.21777	0.120685	0.0295214	0.0179117	0.711019	0.000792167
MCMBP	3.88623	0.125422	0.432785	4.25034	0.105209	0.00606764	0.0177034	0.560487	0.00292096
PKHD1	1.33954	0.125511	0.141566	1.65947	0.0348785	0.162893	0.927743	0.811457	0.174695
C22orf39	0.0171537	0.12552	0.996157	0.017033	0.179149	0.0137689	0.0175553	0.461437	0.00615838
SIRPD	2.87767	0.12561	0.872548	2.88464	0.124836	0.0115518	0.018177	0.89901	0.001757
HENMT1	3.74275	0.125632	0.726812	4.00883	0.116206	0.0071178	1	1	0.00158433
ZXDA	2.27992	0.125868	0.350251	0.0176874	0.440382	0.00490079	2.40176	0.105524	0.0138836
ACRV1	2.70713	0.12588	0.373765	2.91625	0.1213	0.0116685	0.0182535	0.951386	0.000792167
ANKRD40	0.0172149	0.125911	0.997982	0.0173511	0.321903	0.0071178	0.0171167	0.243361	0.00996541
DDX52	1.51442	0.125912	0.398183	1.53235	0.116008	0.133255	0.0175097	0.444128	0.00586203
SFI1	0.661296	0.12598	0.886471	0.649794	0.146504	0.198248	0.719859	0.614649	0.0430453
COMTD1	0.0170259	0.126364	0.995478	0.0169379	0.1477	0.0136522	0.0177921	0.623626	0.000792167
CHML	1.61817	0.126419	0.422379	1.08285	0.892945	0.0344222	1.89686	0.085268	0.0657541
CRIP3	0.0168835	0.126437	0.998063	0.0168737	0.127905	0.0133021	0.0181497	0.893375	0.000878915
MEPCE	8.36863	0.126472	0.378647	10.6739	0.0948222	0.00151691	0.0177317	0.571708	0.00175686
CEP126	0.387088	0.126491	0.907462	0.414949	0.307611	0.0291713	0.35912	0.25282	0.0354356
KRT25	2.4338	0.126537	0.668581	2.46477	0.12171	0.022987	0.0179368	0.726263	0.00158433
PTGS1	0.017007	0.12668	0.99554	0.0169278	0.144499	0.0141189	0.0178366	0.652015	0.00264189
GALNT9	0.0170417	0.126815	0.995495	0.0169498	0.150244	0.0145857	0.0177708	0.609204	0.00119148
CYSLTR1	0.0173298	0.126886	0.997348	0.0172611	0.163485	0.0178534	0.0176733	0.533084	0.0057521
MPI	0.0169054	0.126929	0.997208	0.0168838	0.130378	0.014819	0.0180972	0.838226	0.0023765
C3orf52	2.85805	0.126979	0.868629	2.86538	0.12615	0.0129521	0.0181642	0.895752	0.00158436
QSER1	2.67266	0.127004	0.0780736	0.0169939	0.166032	0.0127187	3.44802	0.0608195	0.0114192
TMBIM4	0.674384	0.127013	0.215323	0.513092	0.04955	0.16826	0.981376	0.960298	0.101392
PUF60	2.94494	0.127069	0.778611	3.38583	0.158324	0.00735117	2.2171	0.518524	0.00716874
CAMTA1	0.0170172	0.127123	0.995531	0.0169345	0.146418	0.0128354	0.017817	0.640454	0.00468849
NPTX2	14.2129	0.127221	0.232703	0.0176345	0.491617	0.00303382	27.0774	0.0702416	0.000792167
ZNF155	3.77081	0.127224	0.812483	3.89386	0.122714	0.00653438	1	1	0.000792167
NSA2	0.0320573	0.127236	0.50772	0.0167526	0.0963667	0.0186696	1	1	0.000792167
SELP	1.3424	0.127309	0.479053	1.47713	0.097896	0.189147	1.10418	0.768608	0.124418
ZFP82	0.0169105	0.127435	0.99711	0.0168872	0.131124	0.0145857	0.0181062	0.833226	0.000792167
ZDHHC13	2.02388	0.127531	0.541062	2.05834	0.11932	0.0367559	0.017769	0.603563	0.0032224
CSF2RA	0.293905	0.127548	0.828096	0.297126	0.131723	0.04154	0.0179907	0.755251	0.00427781
KATNBL1	0.0169362	0.12769	0.996459	0.0168973	0.134556	0.0137689	0.0180087	0.775622	0.00117408
AOC3	0.400446	0.127753	0.870879	0.396294	0.125604	0.0649937	1	1	0.000792167
NDE1	2.85151	0.127767	0.511127	2.96863	0.115203	0.0147023	0.0177619	0.603444	0.00146463
HYKK	0.512021	0.127767	0.903149	0.529777	0.222896	0.0757288	0.47081	0.356945	0.0421649
FAM161A	1.55657	0.127782	0.126456	1.05781	0.883976	0.0838967	2.59322	0.0313548	0.0448445
APOC3	0.0487529	0.127885	0.364034	0.0166591	0.0763039	0.0212367	1	1	0.00158433
LRIG2	0.395896	0.128078	0.195911	0.481861	0.244689	0.0507581	0.0168636	0.104541	0.0304712
PNPO	2.81764	0.128172	0.818766	2.88464	0.123924	0.014469	1	1	0.00117098
TMCO6	2.42485	0.128189	0.65692	2.45813	0.122941	0.0215868	0.0179225	0.716235	0.000878259
ADAM19	0.293631	0.128191	0.692948	0.304404	0.142332	0.0407232	0.0177158	0.573041	0.00158433
TSPAN17	0.0170256	0.128254	0.988473	0.0167694	0.100249	0.0173861	0.0182608	0.94191	0.00087967
KCNB1	0.0171498	0.128255	0.99599	0.0175167	0.417556	0.00268376	0.0170041	0.198098	0.00849332
BLVRB	0.017013	0.128286	0.989441	0.0167845	0.104205	0.0154025	0.0182188	0.929281	0.000792167
FLVCR2	0.0170201	0.128497	0.995597	0.0169396	0.147259	0.0131854	0.0178242	0.646623	0.00205518
ECT2	1.59312	0.128583	0.942567	1.64576	0.361027	0.0310383	1.56941	0.223711	0.0788785
NANP	0.0172369	0.128608	0.998957	0.0173008	0.297318	0.00641769	0.0171802	0.268763	0.00556156
NRAP	1.5843	0.128618	0.506106	1.59871	0.12164	0.101283	0.0180466	0.551215	0.0140472
GPN3	2.53677	0.128678	0.500704	1.40678	0.749442	0.010385	3.38583	0.102912	0.0131699
ATP6V1C2	2.42632	0.128826	0.582758	2.47762	0.120831	0.0183196	0.0178331	0.65322	0.00146506
RCN2	3.81763	0.12883	0.446906	4.15121	0.109318	0.00595095	0.0177122	0.571017	0.00146359
PCF11	7.58149	0.128962	0.712787	8.54033	0.118242	0.00186696	1	1	0.000792167
TMEM266	2.68059	0.128985	0.374612	2.88608	0.1239	0.014469	0.0182316	0.93908	0.000792167
SACM1L	0.0170089	0.129129	0.995637	0.0169328	0.146199	0.0120186	0.0178474	0.661662	0.00175746
TSHR	1.67461	0.129224	0.80451	1.7037	0.126643	0.0753787	1.10506	0.918606	0.00703359
GCNT2	1.60184	0.129256	0.0543012	0.876078	0.764355	0.0733951	2.89533	0.0150127	0.0390307
UBXN8	2.16514	0.129267	0.342741	1.53235	0.49547	0.0247373	4.25332	0.0980599	0.00820684
POLM	1.58259	0.129279	0.50306	1.59712	0.122207	0.108867	0.0176768	0.548058	0.00292903
C4orf45	0.0171778	0.12934	0.996648	0.0170637	0.190956	0.00968488	0.017508	0.442343	0.00322358
PRKAG1	3.73038	0.129381	0.813989	3.85049	0.12486	0.00805129	1	1	0.000792167
TPRG1	0.541531	0.129391	0.913521	0.539831	0.128413	0.116452	1	1	0.000792167
RIN3	1.76777	0.129578	0.956642	1.75015	0.181201	0.0521583	1.84301	0.473946	0.0167321
PRRT3	2.63463	0.129585	0.0150811	0.546839	0.50686	0.0206533	12.2228	0.00533011	0.00351838
OSBPL5	0.0169352	0.129623	0.996646	0.0169007	0.1356	0.0161026	0.0180339	0.791591	0.00088142
TSPAN4	2.17343	0.129636	0.779555	2.18278	0.1277	0.0284712	0.0180682	0.814651	0.00079218
NOTUM	5.33757	0.129728	0.0143513	0.0168316	0.116059	0.0163359	19.0373	0.0158408	0.00267352
PAIP2B	8.58452	0.129802	0.205613	14.4515	0.070695	0.00105017	0.017501	0.427315	0.00468678
BAK1	0.37932	0.129881	0.303215	0.0170518	0.186236	0.0110851	0.436311	0.204945	0.0652644
HS3ST1	0.0169284	0.129935	0.995241	0.0178974	0.678729	0.00116685	0.0168501	0.14522	0.0132086
PLAA	0.0172328	0.129939	0.997968	0.0173754	0.334954	0.00630101	0.0171356	0.242917	0.00673779
INTS2	0.017203	0.129981	0.997209	0.0170979	0.20421	0.0106184	0.017452	0.409335	0.0035187
CCKBR	2.43286	0.130077	0.0942835	2.955	0.0703314	0.0168027	0.0169464	0.177791	0.0123469
ODR4	0.0169274	0.13013	0.996904	0.016899	0.134929	0.0143523	0.0180628	0.812757	0.000792167
CDH4	0.0172437	0.130219	0.998847	0.0171888	0.242292	0.00851803	0.0173251	0.336771	0.00971846
IGSF9B	0.0171131	0.130385	0.985174	0.0167158	0.0882954	0.0178529	0.0181933	0.903818	0.00158433
TMEM225B	1.70201	0.130508	0.197667	0.0172197	0.25697	0.00828466	1.7798	0.102838	0.0779261
CACNB4	0.0171422	0.130631	0.995968	0.0170245	0.176877	0.0108517	0.017608	0.496997	0.00322338
TIMMDC1	0.537571	0.130635	0.389214	0.653966	0.365679	0.0767789	0.28408	0.137293	0.0366061
RSPO1	1.93886	0.130652	0.550247	0.0178046	0.608465	0.00140022	1.96737	0.122961	0.0471556
FUZ	0.295419	0.130732	0.690492	0.30645	0.145299	0.0383895	0.0176839	0.570752	0.00322658
SCUBE2	0.581555	0.130742	0.0551709	0.434743	0.0324492	0.143873	2.95619	0.239086	0.01318
CLEC10A	0.0169603	0.130747	0.996222	0.0169125	0.139767	0.0136522	0.0179709	0.74814	0.000587323
RBFA	0.280531	0.130762	0.303297	0.0169532	0.152958	0.0129521	0.366448	0.254108	0.0472072
ADRA1B	0.0172494	0.130885	0.999332	0.0172887	0.289444	0.00630101	0.0172111	0.281513	0.00674691
ELMO1	3.43752	0.130916	0.349041	3.90673	0.123577	0.0047841	0.0182389	0.943379	0.000792167
RPL3L	0.0170056	0.130972	0.995745	0.0169345	0.146628	0.0127187	0.017867	0.676591	0.00158433
NRBP2	0.0169856	0.131012	0.995757	0.0169244	0.142729	0.014819	0.0179817	0.716145	0.000896253
ZSCAN20	0.01694	0.131048	0.996683	0.0169058	0.137058	0.0151691	0.0180303	0.792237	0.000792167
NR4A1	0.017107	0.131069	0.984869	0.0167058	0.0863464	0.0180862	0.0182115	0.924678	0.00158433
MLST8	0.017253	0.131182	0.999926	0.017249	0.2711	0.00840134	0.0172576	0.301558	0.00559179
ITGB3BP	1.89676	0.131185	0.624178	1.91439	0.126078	0.048191	0.0178706	0.672817	0.000792167
IFT52	0.0169973	0.131229	0.995826	0.0169312	0.145356	0.0145857	0.0178885	0.691361	0.00158433
PIGG	1.59887	0.131357	0.0357469	2.91451	0.0113472	0.0401397	0.785684	0.599727	0.0781918
KDSR	0.0170543	0.131379	0.995576	0.0169634	0.154882	0.0138856	0.0177832	0.615206	0.00205249
ALDH18A1	0.0324077	0.131412	0.508439	0.0167677	0.0995324	0.0163359	1	1	0.000792167
PRDM11	3.81221	0.131445	0.244078	4.64783	0.088974	0.00536752	0.0174206	0.389851	0.00497808
FOSL1	2.39288	0.131479	0.876902	2.415	0.129462	0.0214701	1	1	0.000792167
PPP2R3C	2.1907	0.131528	0.851594	2.09824	0.192603	0.0277711	2.72836	0.434114	0.00409964
SALL1	7.78532	0.131621	0.708863	8.82951	0.120355	0.00151691	1	1	0.000792167
NT5C1B	0.296336	0.131764	0.679417	0.308264	0.147566	0.0401397	0.0176892	0.556875	0.00322276
ENPP1	2.1641	0.131785	0.688575	2.18322	0.12779	0.029288	0.0179566	0.736939	0.00117259
C2orf81	23.8015	0.131925	0.365618	0.017826	0.624548	0.00128354	39.3777	0.091449	0.00158433
JPH2	0.0170776	0.131962	0.99552	0.0169752	0.160748	0.0106184	0.0177441	0.582548	0.00234425
NAT14	0.0169367	0.131986	0.996822	0.0169058	0.137342	0.0161026	0.0180484	0.804131	0.00176473
MGAM2	0.568301	0.132207	0.120657	0.625565	0.21755	0.120769	0.016566	0.0757083	0.0272832
TMTC2	0.017162	0.132208	0.996075	0.0170416	0.182702	0.012602	0.0175975	0.483525	0.0023765
ABHD17B	2.79153	0.132276	0.855089	2.83403	0.129462	0.0143523	1	1	0.000792167
IQCG	2.16772	0.132485	0.233891	2.34269	0.100556	0.025204	0.0173424	0.32134	0.0100714
CCDC7	0.626329	0.132588	0.504071	0.633941	0.143555	0.174211	0.0175255	0.450709	0.00351356
UGT2B10	0.588872	0.132782	0.310508	0.36262	0.0876063	0.0690777	0.766209	0.542805	0.120374
OR56A3	2.8119	0.132795	0.58196	2.89273	0.123545	0.0141189	0.0178509	0.662249	0.004753
SPRTN	4.13228	0.132898	0.144866	1.77234	0.605625	0.00723449	38.7449	0.0424488	0.00175712
CYS1	2.83358	0.132927	0.160804	3.40962	0.0821367	0.0113185	0.0171784	0.272819	0.0117248
PCSK1	0.0170525	0.13297	0.995583	0.0169634	0.155513	0.0138856	0.017801	0.624072	0.000586899
DISP1	0.0172521	0.132971	0.99878	0.0173303	0.31141	0.00606764	0.017187	0.266866	0.00820801
ARHGDIB	3.04862	0.132971	0.705001	2.19131	0.493262	0.00665106	3.87134	0.164606	0.00849222
EFCAB12	0.501033	0.132983	0.137311	0.387515	0.053707	0.0987158	3.08669	0.388578	0.00468955
ADH1B	1.64817	0.133026	0.903329	1.76138	0.376539	0.0217035	1.60818	0.222277	0.0752326
ZNF233	0.01692	0.133048	0.99752	0.0169024	0.135879	0.0137689	0.0181207	0.856788	0.000792167
GPSM2	1.57471	0.133112	0.68185	1.58012	0.130353	0.108634	0.0179207	0.712715	0.00117235
BAG5	0.40229	0.133194	0.753141	0.407017	0.138983	0.0599762	0.0178795	0.68495	0.00176368
TMEM101	0.03256	0.133263	0.508739	0.0167711	0.100934	0.0165693	1	1	0.000792167
LRRC9	0.711415	0.133422	0.380253	0.671125	0.0916317	0.292063	1.40396	0.674274	0.0248895
LTBP4	0.401352	0.133532	0.340798	0.446418	0.192356	0.0527418	0.0170757	0.227105	0.00996171
CHRNB1	0.518824	0.133572	0.500549	0.324815	0.17098	0.0393229	0.624502	0.36229	0.0718073
ZBED8	0.302199	0.133598	0.830964	0.294965	0.129727	0.0389729	1	1	0.000792167
GOT1L1	1.8883	0.133685	0.842564	1.89118	0.132819	0.0452739	0.0181316	0.863901	0.000587561
OXTR	2.62279	0.133691	0.348274	2.8471	0.127463	0.0157525	0.0182134	0.924678	0.00088105
PPHLN1	0.503063	0.133856	0.767776	0.406001	0.293739	0.0329053	0.547934	0.267021	0.0735081
NOL4L	7.72367	0.133862	0.678544	8.14171	0.125756	0.00186696	0.0180231	0.784498	0.000792167
SLC2A11	0.297366	0.133902	0.552677	0.322581	0.168	0.035589	0.0174468	0.403282	0.00293243
TMEM222	12.4198	0.133946	0.134943	0.0174712	0.389509	0.00665106	32.4889	0.053112	0.000792167
POU1F1	0.0171153	0.133973	0.984624	0.0167075	0.086389	0.018903	0.0182389	0.941429	0.00158433
NT5DC3	0.537065	0.134074	0.965253	0.529724	0.223082	0.0746786	0.549965	0.382657	0.052731
PRR13	4.53017	0.134099	0.1559	2.13251	0.506381	0.00688443	68.6074	0.0507528	0.000792167
KRIT1	0.0171862	0.134208	0.996622	0.0170723	0.19411	0.010735	0.0175307	0.455468	0.00292786
CSNK1D	0.0170448	0.134279	0.98987	0.0168181	0.110529	0.016686	0.0181988	0.916235	0.000792167
CARF	0.298179	0.134432	0.712481	0.307709	0.147096	0.037456	0.0177566	0.60049	0.00321893
ZFP2	0.307678	0.134512	0.75604	0.292439	0.1264	0.0409565	1	1	0.00158433
BIN2	0.0172295	0.134715	0.997541	0.0171304	0.217641	0.00933482	0.0174398	0.396979	0.00498021
GOLGA4	0.400457	0.134794	0.13549	0.520222	0.304601	0.0511082	0.0164966	0.0647667	0.0240152
TPT1	2.14849	0.134918	0.63473	2.17516	0.12923	0.0283545	0.0179028	0.690131	0.00146478
TRAPPC2L	2.1534	0.134984	0.292525	2.28782	0.109002	0.0268376	0.017398	0.379116	0.00529951
MAIP1	0.0170392	0.13499	0.988581	0.0167811	0.103503	0.0161026	0.0182626	0.961013	0.000878341
ZNF770	3.02348	0.135272	0.176131	3.93614	0.119563	0.0071178	0.0182243	0.912641	0.00158433
RAB11FIP5	2.71788	0.135275	0.0681309	0.945728	0.937392	0.024854	10.9233	0.018076	0.00292976
ATP1A4	1.49674	0.135308	0.608728	1.50321	0.131368	0.136055	0.0178206	0.641881	0.00293113
LACTBL1	0.649498	0.135351	0.970636	0.64076	0.341452	0.0803962	0.654948	0.249444	0.140157
TPCN2	0.29906	0.135367	0.815795	0.302855	0.140383	0.0401397	0.0179619	0.739737	0.00294026
CH25H	1.88232	0.135406	0.6087	1.90142	0.129694	0.0493579	0.0178438	0.658528	0.0023474
STX17	1.99586	0.135415	0.197133	3.32676	0.0483545	0.0156358	0.995112	0.992494	0.0351487
GPS2	11.0995	0.135522	0.102566	0.0173893	0.342917	0.0047841	32.4532	0.045669	0.00146724
HAPLN4	0.0172432	0.13562	0.998059	0.0173771	0.333047	0.00536752	0.0171458	0.256056	0.0046866
HECW1	0.01718	0.135741	0.996528	0.0170671	0.191615	0.0113185	0.01755	0.470646	0.00316867
MCF2L2	0.299557	0.135801	0.911984	0.300412	0.136926	0.0417733	0.0181443	0.874475	0.000587085
LRRC14	2.16385	0.135902	0.531205	3.32943	0.162474	0.00735117	1.69571	0.41487	0.0315809
WDR25	0.448111	0.135906	0.0423836	0.0161473	0.0166685	0.0381561	0.641786	0.433815	0.0624276
RASSF7	0.403087	0.135954	0.30153	0.45685	0.207352	0.0548421	0.0170007	0.192188	0.0135052
TRIB1	0.0171827	0.136002	0.99611	0.0175413	0.422106	0.00420067	0.0170365	0.209021	0.0102747
CDH12	2.68975	0.136007	0.764881	3.15914	0.178122	0.00956819	2.10539	0.480038	0.0108415
VPS72	0.0169744	0.136036	0.996443	0.0169312	0.144312	0.0149357	0.0179907	0.763051	0.00117127
DYM	1.95657	0.136071	0.417117	2.41476	0.0903145	0.0267209	1.03438	0.964805	0.0225494
OR5D16	0.0169345	0.136078	0.997296	0.0169125	0.139767	0.0145857	0.0180954	0.839075	0.00234156
EHD2	0.0170303	0.136086	0.995768	0.0169549	0.1537	0.0120186	0.0178545	0.6658	0.000879737
ZFYVE9	4.31924	0.13629	0.211763	2.11087	0.511211	0.00840134	35.2935	0.0673234	0.0014646
NXNL2	2.18267	0.136303	0.251154	1.20286	0.802289	0.0214701	4.00402	0.0623634	0.0129256
SMOX	0.0171366	0.136335	0.995924	0.0170245	0.177007	0.0138856	0.0176521	0.529008	0.00645536
ZNF641	3.30749	0.136341	0.506168	2.80695	0.219259	0.00933482	18.7877	0.283226	0.00117076
RPL28	11.9986	0.136388	0.393445	0.0177992	0.606096	0.00175028	16.379	0.101576	0.000792167
MIS12	8.90889	0.136464	0.0107386	0.0169583	0.154174	0.0131854	83.7805	0.00966835	0.000792167
DGKG	0.458296	0.136488	0.0502974	0.0162153	0.0209888	0.0334887	0.627884	0.395846	0.0657854
CADPS	0.017227	0.136492	0.997477	0.017127	0.216515	0.00863471	0.0174485	0.406247	0.00410031
PLA2G2A	0.0169757	0.136525	0.996414	0.0169312	0.145111	0.0141189	0.0179835	0.75939	0.000792167
CUL5	7.30603	0.136552	0.71779	8.21449	0.125523	0.00198365	1	1	0.000792167
ZC2HC1B	0.0170388	0.136563	0.995769	0.0169617	0.154913	0.0129521	0.0178474	0.660346	0.00205218
LMNB2	10.323	0.136567	0.318427	0.0177069	0.539398	0.0031505	15.1606	0.092233	0.00396127
USF1	0.386087	0.136656	0.520391	0.0174975	0.404772	0.00466741	0.40775	0.164297	0.0588509
EXOC8	0.0172659	0.136718	0.999782	0.0172542	0.270393	0.00886808	0.0172801	0.317367	0.00732146
TBC1D30	0.0172635	0.13673	0.998893	0.0172094	0.251911	0.00840134	0.0173424	0.342323	0.00820301
SLC7A2	0.0171796	0.136774	0.996411	0.0170654	0.190299	0.010735	0.0175729	0.480116	0.00440846
VSIR	3.10788	0.136774	0.417528	0.0176892	0.529752	0.00186696	3.34612	0.115575	0.0117201
PAH	0.467779	0.136848	0.378067	0.49738	0.175431	0.0739785	0.0172042	0.282691	0.0084972
ATF5	0.0170436	0.136856	0.995773	0.016965	0.155931	0.0135355	0.0178366	0.65493	0.00146662
SDF4	0.0170924	0.13687	0.995726	0.0169956	0.164818	0.0127187	0.0177512	0.594499	0.00118078
ADIPOR1	11.7172	0.136893	0.224927	0.0176028	0.471201	0.0031505	21.7845	0.0751847	0.00175782
MAP3K13	0.0169332	0.136924	0.997571	0.0169159	0.139776	0.0155191	0.0181243	0.858531	0.000792167
AMT	2.7773	0.136935	0.514793	2.88955	0.123813	0.0134188	0.0177637	0.604694	0.0023765
PLBD1	0.546443	0.137118	0.730665	0.549581	0.141212	0.116802	0.0178795	0.685672	0.00117194
CSAD	0.627738	0.1372	0.184768	0.812045	0.572126	0.105484	0.321037	0.0561098	0.0971275
IVD	1.54172	0.137309	0.724176	1.27698	0.687679	0.0294047	1.63068	0.140655	0.084955
FRMPD3	0.495154	0.137362	0.331052	0.527345	0.180232	0.0647603	0.0172438	0.244175	0.00609296
MND1	0.0329057	0.137383	0.509429	0.0167828	0.104055	0.0164526	1	1	0.000792167
KRT10	0.0170254	0.137389	0.995901	0.0169566	0.152988	0.0142356	0.0178795	0.684789	0.00158433
PARD6A	0.0171299	0.137429	0.995915	0.0170211	0.17563	0.0109684	0.0176662	0.541746	0.00527114
ZMYND15	0.405737	0.137693	0.636955	0.416529	0.151218	0.0567091	0.0176768	0.544982	0.00411301
WNT5B	0.0174212	0.137712	0.998424	0.0173216	0.308515	0.00723449	0.0175097	0.280158	0.0188733
CCDC113	1.70576	0.137776	0.313833	1.16976	0.762715	0.0424734	2.41621	0.0770552	0.031931
ICAM1	1.61329	0.137834	0.501793	2.70662	0.233117	0.0112018	1.47359	0.267141	0.0854091
RGS17	2.80202	0.137969	0.599934	0.0178992	0.677063	0.00163359	2.87657	0.129198	0.0163915
NUPR2	0.0169364	0.138044	0.997598	0.0169193	0.140865	0.0124853	0.0181261	0.859903	0.00146432
EHMT2	0.0171364	0.138232	0.99593	0.0170262	0.177563	0.0105017	0.0176645	0.537786	0.00466747
TOPORS	0.0169902	0.138333	0.996268	0.0169396	0.148501	0.0124853	0.0179601	0.741454	0.00146456
NOL11	2.2182	0.138351	0.50963	2.59503	0.105169	0.0192531	0.99372	1	0.0111574
SPDL1	1.3616	0.138408	0.281326	1.6271	0.0672374	0.128937	1.02614	0.938166	0.138878
SFTPA1	0.0169679	0.138489	0.993741	0.0168737	0.127521	0.0155191	0.0182663	0.964015	0.0002936
FARS2	0.401763	0.138704	0.623059	0.309468	0.149209	0.0399064	0.570752	0.552109	0.0267301
TGM4	0.469717	0.138807	0.560085	0.482536	0.155116	0.0778291	0.0175641	0.475361	0.00673424
LCA5	0.0169966	0.138853	0.996248	0.0169447	0.149462	0.0137689	0.017953	0.736839	0.00158433
EPDR1	0.0170033	0.138867	0.996127	0.0169481	0.150078	0.0130688	0.0179637	0.730088	0.000878771
ARHGAP4	0.0174742	0.138924	0.998469	0.0175465	0.245419	0.0113185	0.017358	0.359212	0.0054145
CCSER1	0.0169863	0.138935	0.996376	0.0169396	0.148095	0.0110851	0.0179817	0.754282	0.000792167
PRKD3	0.0172635	0.138935	0.999667	0.0172456	0.274113	0.0087514	0.0172853	0.318849	0.00761838
NLRC4	0.513354	0.138965	0.248735	0.555659	0.197378	0.0896143	0.0169328	0.172842	0.0146451
SCN10A	0.650976	0.138972	0.317609	0.466919	0.0843816	0.103383	0.838366	0.647039	0.104613
ZNF839	0.506033	0.139048	0.987405	0.512221	0.455804	0.0259041	0.503838	0.201353	0.0697667
THUMPD3	0.392633	0.139152	0.585763	0.406732	0.138436	0.0627767	0.0182571	0.956902	0.000792167
PRMT3	2.50608	0.139162	0.0551732	0.651877	0.648118	0.0203032	7.18791	0.0173981	0.00673637
MCM2	2.42156	0.139165	0.200186	2.82328	0.130654	0.0150524	0.0182589	0.956902	0.00158433
SEMA4F	0.547633	0.139184	0.438434	0.563662	0.160876	0.107584	0.0173806	0.364784	0.00820777
SLC35E3	0.0169574	0.139401	0.997036	0.0169295	0.144368	0.0136522	0.0180682	0.816566	0.000879737
PRDX1	0.0172678	0.13945	0.99939	0.0173043	0.297473	0.00886808	0.0172318	0.294588	0.00673188
TOR1AIP2	2.73	0.139765	0.858207	2.77042	0.136899	0.0142356	1	1	0.000792167
CACNA1H	0.405035	0.139794	0.578385	0.301707	0.138857	0.0400231	0.599955	0.584821	0.01828
TIAM2	0.404487	0.139976	0.110267	0.545583	0.344739	0.0449238	0.0163947	0.0501666	0.0219532
SGCB	0.0331305	0.140014	0.509883	0.0167929	0.10605	0.0162193	1	1	0.000792167
ZNF780B	0.559734	0.14015	0.64188	0.533658	0.120677	0.119836	1.1212	0.918263	0.00850964
ETNPPL	1.86307	0.140166	0.686175	1.68102	0.291722	0.0373393	2.47119	0.267847	0.0143806
BAIAP2L2	2.12395	0.140242	0.452575	2.19022	0.125981	0.0310383	0.0176486	0.528044	0.00792167
EPN2	2.79362	0.140281	0.116236	3.53319	0.0764717	0.0079346	0.017062	0.220079	0.0117288
CCDC68	2.19995	0.140394	0.0953326	1.33696	0.635407	0.0296381	10.8688	0.0296275	0.0035151
LIME1	0.593935	0.140394	0.476335	0.489975	0.108756	0.10385	0.825472	0.741656	0.0461562
NALCN	1.86973	0.140406	0.149956	2.02445	0.0994145	0.043757	0.0170535	0.215919	0.00790643
BCR	3.64345	0.140451	0.512272	3.87676	0.12455	0.00723449	0.0177903	0.621845	0.00158536
PRDM10	0.0170371	0.140583	0.995939	0.0169667	0.157061	0.0137689	0.0178706	0.680737	0.00117318
GTF2H3	1.65111	0.140591	0.882522	1.42106	0.742809	0.00968488	1.67917	0.148689	0.0714302
NECTIN3	0.0172306	0.140689	0.997076	0.0171201	0.213207	0.00980156	0.0175062	0.430711	0.00352204
LEMD2	0.0171589	0.140713	0.996094	0.0170467	0.184341	0.00968488	0.0176433	0.523043	0.00556221
SEMA4A	0.553223	0.14072	0.846482	0.474972	0.399832	0.029288	0.575624	0.220868	0.0981285
XPOT	0.0172544	0.140753	0.998004	0.0171681	0.232872	0.0102683	0.0174189	0.387591	0.00761657
ZACN	1.47233	0.140871	0.67423	1.51422	0.12582	0.133721	0.953324	0.964015	0.0167249
IMP3	0.0169902	0.140971	0.996441	0.0169447	0.14996	0.0142356	0.0179853	0.758293	0.00146567
ESPNL	1.83885	0.141018	0.882993	1.86228	0.141248	0.0491245	1.37177	0.876478	0.00500125
JAK3	2.35625	0.141028	0.257494	2.57436	0.107492	0.0197198	0.0173667	0.354251	0.00884716
PEX10	1.97053	0.141077	0.612325	1.99352	0.134885	0.0408399	0.0178545	0.664907	0.0023782
PSTPIP2	0.0332248	0.141125	0.51007	0.0167962	0.106892	0.0163359	1	1	0.000792167
FSD1L	0.0169854	0.141132	0.996596	0.0169447	0.149015	0.0147023	0.0180033	0.772905	0.000586469
SAMD9L	1.59657	0.141137	0.95624	1.56957	0.31066	0.0492412	1.62531	0.285513	0.0486809
EPM2A	2.11774	0.141222	0.763254	2.12825	0.138821	0.0310383	0.018043	0.799766	0.00146339
TMEM201	0.0172699	0.141334	0.99902	0.0172214	0.25708	0.00898477	0.0173407	0.348485	0.00704399
IFIH1	1.31406	0.141405	0.704566	1.38127	0.155839	0.199882	1.1897	0.5888	0.114142
LAMA1	0.631433	0.141546	0.94766	0.627131	0.156917	0.159275	0.671595	0.687608	0.0178941
TWNK	2.2649	0.141635	0.581336	1.10716	0.921334	0.010735	2.58804	0.119188	0.018764
CHST8	3.19399	0.141649	0.124525	1.1458	0.895311	0.0110851	13.4395	0.0338533	0.00264539
CLDND1	7.40407	0.141653	0.523106	8.39553	0.122137	0.00221702	0.0179673	0.673123	0.00439787
CORIN	0.695378	0.141682	0.817214	0.622756	0.378214	0.0621933	0.716269	0.230705	0.162579
PRKG2	0.017393	0.141708	0.998308	0.0172939	0.292219	0.0087514	0.0174975	0.305519	0.00850849
TAS2R5	3.26814	0.141727	0.353777	3.69507	0.133452	0.00921814	0.018217	0.927714	0.000792167
OSBPL10	1.72955	0.141788	0.419236	0.831769	0.850912	0.0155191	1.95776	0.095712	0.0635514
ODF2L	0.645415	0.14182	0.760286	0.628198	0.134894	0.182262	0.876341	0.899563	0.0120097
SNTG1	0.0171752	0.142008	0.996023	0.0175781	0.455361	0.00373393	0.0170347	0.206071	0.00966489
TMEM82	0.0170962	0.142022	0.995837	0.0170041	0.168435	0.0123686	0.0177708	0.610723	0.000792167
PGF	7.12757	0.142115	0.721127	8.00527	0.130855	0.00140022	1	1	0.000792167
NEDD9	0.0172753	0.142215	0.999216	0.0172352	0.264146	0.00735117	0.0173303	0.340929	0.009506
REV1	2.73513	0.142349	0.378692	2.93997	0.11846	0.0145857	0.0175816	0.484038	0.0040978
PANK1	1.81642	0.142506	0.190966	5.33399	0.0684481	0.0047841	1.3964	0.462022	0.0620965
TNFRSF6B	0.524691	0.142645	0.0498252	1.00381	0.992041	0.0586927	0.167144	0.0142763	0.0870483
LLGL1	0.0171663	0.142746	0.99612	0.0170535	0.187141	0.012602	0.0176468	0.522907	0.00204891
MAPRE2	0.0171141	0.142783	0.99582	0.0170143	0.173328	0.0102683	0.0177441	0.587786	0.00263744
NRXN1	0.0172538	0.142806	0.997904	0.0171647	0.232008	0.00956819	0.0174311	0.396485	0.00760966
STK25	0.016969	0.14289	0.997028	0.0169396	0.148221	0.0121353	0.0180592	0.812757	0.00158433
EPS8	0.0170586	0.142924	0.995878	0.016982	0.161672	0.0134188	0.0178581	0.664833	0.00058692
CD37	2.74184	0.142967	0.205818	3.18483	0.0973126	0.0116685	0.0172818	0.317967	0.00674457
CD300LF	0.309453	0.143044	0.834251	0.302129	0.139028	0.0414233	1	1	0.000792167
PHLDA1	0.0170965	0.143093	0.995831	0.0170041	0.169545	0.0134188	0.0177743	0.611883	0.00475308
KRT75	0.599361	0.143244	0.873048	0.599895	0.143994	0.139906	0.0181171	0.854687	0.000878048
DRD4	2.56276	0.143255	0.379036	2.7544	0.138401	0.0156358	0.0182443	0.951386	0.000792205
RADIL	1.7725	0.143338	0.445254	1.6024	0.253426	0.0565924	4.28834	0.233381	0.00441466
MANSC4	0.0169605	0.143353	0.997437	0.0169396	0.147	0.0151691	0.0181008	0.844449	0.000792167
RUFY4	0.304477	0.143444	0.567764	0.328342	0.176217	0.0380394	0.0174782	0.424505	0.00586331
WDR93	1.51418	0.143479	0.754469	1.40032	0.373099	0.0747953	1.67448	0.229374	0.0545025
BRF1	2.72067	0.143533	0.627675	2.78097	0.135818	0.0141189	0.0178992	0.698361	0.000792167
OR13A1	3.19032	0.143613	0.621637	2.78125	0.223641	0.00910145	9.74837	0.342371	0.0014643
SERPINB13	1.99661	0.143618	0.683768	1.77393	0.301539	0.0283545	2.73218	0.265992	0.00966475
FAM25A	0.0169581	0.143726	0.997366	0.0169362	0.147537	0.0127187	0.0181062	0.841305	0.000792167
ALDH6A1	0.0172518	0.143728	0.997729	0.0171578	0.228464	0.0105017	0.0174503	0.407121	0.00526898
FUT11	1.81138	0.143776	0.105617	1.39976	0.441033	0.0548421	9.69587	0.0413385	0.00468501
TRAF2	7.46459	0.143876	0.238702	11.5179	0.0860809	0.00140022	0.017515	0.447069	0.00354277
ZNF527	0.0334622	0.143938	0.510533	0.016803	0.109023	0.0149357	1	1	0.000792167
GLIS3	0.0170295	0.143939	0.996089	0.0169667	0.15793	0.0137689	0.0179135	0.706873	0.000792217
DCAKD	3.57219	0.143959	0.588651	3.72512	0.132742	0.00665106	0.0178831	0.682398	0.000878894
IL12B	0.0171272	0.144008	0.995916	0.0170245	0.177575	0.0102683	0.0177158	0.573522	0.00117161
ADAMTS9	2.33405	0.144011	0.355252	2.4754	0.120409	0.0212367	0.0175185	0.447417	0.00586266
GALNT13	0.0334709	0.144017	0.510554	0.0168046	0.109085	0.0164526	1	1	0.000792167
ANKHD1-EIF4EBP3	0.017229	0.144075	0.997077	0.0171201	0.214224	0.0087514	0.0175132	0.441933	0.00292789
ACSBG1	0.0171991	0.144255	0.996545	0.0170859	0.199607	0.0087514	0.0175816	0.485384	0.00322376
STAB1	1.33537	0.1443	0.506266	1.22863	0.379746	0.212951	1.64428	0.179502	0.0693956
SMURF1	0.017063	0.144337	0.989582	0.0168248	0.114709	0.0143523	0.0182498	0.951386	0.000792167
RASA1	0.0171723	0.144416	0.995924	0.0175992	0.467107	0.00408399	0.0170313	0.205695	0.00937712
ARSG	0.475071	0.144467	0.843739	0.476542	0.146332	0.0743285	0.0180538	0.808887	0.00234585
DDRGK1	0.017264	0.14472	0.998242	0.0171853	0.241762	0.0087514	0.0174067	0.384347	0.00674163
C4orf33	0.0170741	0.144795	0.99591	0.0169939	0.165517	0.0127187	0.0178331	0.652156	0.00351523
R3HDM1	3.57162	0.144807	0.769481	3.61611	0.141404	0.00618432	0.0180755	0.824142	0.000792167
PHKG2	0.017278	0.144899	0.999042	0.0172301	0.262173	0.00618432	0.0173476	0.351536	0.00497811
RAB6B	7.20813	0.144948	0.445241	8.6141	0.117338	0.00198365	0.0177743	0.613663	0.00205281
TTLL3	1.48245	0.145059	0.631337	1.4881	0.141386	0.132554	0.0178509	0.662176	0.00175969
PSRC1	2.10457	0.145071	0.349805	2.20715	0.122901	0.0301048	0.0174887	0.431962	0.00234565
GRWD1	1.95495	0.145104	0.824024	1.95932	0.143863	0.0390896	0.0181135	0.848929	0.000586985
POMGNT1	0.411444	0.145141	0.587495	0.425964	0.163809	0.0590428	0.0175852	0.489258	0.00263517
SMYD5	0.0170305	0.145273	0.996212	0.0169718	0.158324	0.0121353	0.0179225	0.717329	0.000792167
SPECC1L	3.51159	0.145283	0.82241	3.61792	0.140592	0.00630101	1	1	0.000792167
TMEM244	0.0169681	0.145357	0.997404	0.0169464	0.149209	0.0129521	0.0181008	0.841478	0.00158433
UNC13A	0.0516647	0.145397	0.368867	0.0167125	0.0870892	0.0203032	1	1	0.00158433
DEAF1	2.32489	0.14541	0.416308	2.43294	0.1267	0.0206533	0.0175992	0.503296	0.00264117
GTF2H4	0.306683	0.145481	0.92018	0.307402	0.146447	0.0400231	0.0181588	0.887042	0.000792167
RABAC1	1.59968	0.145523	0.0344741	0.755028	0.558148	0.0712947	2.97487	0.0124427	0.0390352
DOK1	0.0170907	0.145553	0.995875	0.0170041	0.169208	0.0128354	0.0178081	0.632768	0.00146571
TUFT1	0.280038	0.145554	0.0998138	0.0163619	0.0335091	0.0282378	0.58077	0.579417	0.0117194
FOLH1B	0.412597	0.145574	0.858092	0.414161	0.147547	0.0553088	0.0180827	0.818653	0.000792167
DIRAS2	5.81779	0.145616	0.294492	8.17843	0.126675	0.00163359	0.0181842	0.902379	0.000792167
AGER	1.55131	0.145634	0.638689	1.55831	0.141752	0.102216	0.0178849	0.672206	0.00291803
CHRM3	4.22137	0.145824	0.247369	0.0174922	0.403663	0.00385061	5.3618	0.0968835	0.00322745
SLC43A1	2.31567	0.145901	0.811735	2.32472	0.1442	0.0247373	0.0181044	0.84392	0.000792167
STRADA	1.67595	0.145942	0.352548	1.07972	0.896817	0.0350056	2.14749	0.0852633	0.0479839
CNNM1	0.0170373	0.145974	0.991001	0.0168518	0.122013	0.0150524	0.0182736	0.965614	0.000585976
FAM162B	0.0169649	0.146009	0.997502	0.0169447	0.14955	0.0136522	0.0181044	0.848203	0.00158433
CCDC74A	0.412006	0.146104	0.484762	0.436355	0.177931	0.0562423	0.017405	0.37538	0.00528309
LVRN	0.553108	0.146155	0.720303	0.556549	0.150794	0.109567	0.0178652	0.67489	0.00175743
ZNF599	0.0178913	0.146216	0.993592	0.0174102	0.35511	0.00595095	0.0182188	0.262365	0.0263606
NDRG2	0.57368	0.146323	0.988368	0.569327	0.384333	0.0430569	0.576027	0.244652	0.0860015
INSM2	0.017175	0.146398	0.996202	0.0170637	0.191098	0.010735	0.0176503	0.526945	0.00381047
G6PC2	0.462843	0.146489	0.605434	0.333771	0.183933	0.0380394	0.582399	0.43488	0.033091
ALDH5A1	1.65593	0.146612	0.700797	1.66246	0.143658	0.0779458	0.0179404	0.732902	0.00158433
AMPD3	0.307356	0.146664	0.780474	0.312954	0.154244	0.0369892	0.0178956	0.694254	0.00263611
MPDU1	0.016969	0.146693	0.997468	0.0169481	0.150401	0.014469	0.0181008	0.845157	0.00117198
ACADL	0.516768	0.146727	0.126633	0.303462	0.0374396	0.0816797	1.28005	0.741352	0.0243132
CRYBG3	0.519215	0.146741	0.221844	0.567451	0.215529	0.0901977	0.0168636	0.150782	0.0087876
SUCLA2	2.02373	0.146758	0.627873	2.82159	0.217054	0.0106184	1.71275	0.366105	0.0289886
FGFRL1	1.46141	0.146806	0.19263	1.9375	0.0512831	0.0738618	0.968797	0.937265	0.0961864
EXO5	0.0170385	0.146965	0.996203	0.0169786	0.160378	0.0123686	0.0179261	0.715509	0.00527357
ALG10B	0.475905	0.147151	0.354029	0.509309	0.192239	0.0767789	0.0171699	0.261626	0.0143461
FAM13C	3.48448	0.147297	0.823492	3.58909	0.142591	0.00676775	1	1	0.000792167
FAM221A	2.30929	0.14756	0.796882	2.31984	0.145555	0.0213534	0.0180863	0.831433	0.00146377
LDLRAD2	2.32021	0.14759	0.171002	2.63979	0.0992349	0.0191364	0.0171699	0.26292	0.0070375
PPP1R9A	0.0171465	0.147632	0.996022	0.0170433	0.183009	0.0109684	0.0177122	0.569482	0.00204955
NME7	0.413196	0.14766	0.422729	0.44557	0.190595	0.0586927	0.017268	0.311109	0.00731604
CCDC62	0.308187	0.147996	0.60606	0.327719	0.174893	0.0400231	0.0175606	0.47159	0.00117198
OR10H3	0.0170148	0.148002	0.996521	0.0169684	0.15765	0.0128354	0.0179799	0.756549	0.00146244
DPY19L4	1.36035	0.148017	0.435733	1.23306	0.396871	0.178645	1.79966	0.159151	0.0609372
KCNMB3	0.0169613	0.148076	0.997937	0.0169481	0.150333	0.0123686	0.0181515	0.879202	0.00158433
SCUBE1	0.0171747	0.1481	0.99621	0.0170654	0.191279	0.00991825	0.0176609	0.535473	0.00146714
CFI	2.12415	0.148101	0.767791	1.89686	0.322223	0.0215868	2.61797	0.273526	0.00966421
SGIP1	0.0171724	0.148242	0.996179	0.0170637	0.190299	0.0105017	0.0176698	0.540308	0.00556178
TANC2	3.77107	0.148297	0.73981	5.10847	0.208093	0.00268376	2.77597	0.432788	0.00263565
DZANK1	1.51132	0.14845	0.607303	1.76951	0.173547	0.0516916	1.31811	0.479415	0.0813534
EAF1	0.0171656	0.148486	0.985349	0.0167543	0.0967451	0.0193698	0.0182279	0.935938	0.00158433
F11R	0.0170417	0.148502	0.996234	0.016982	0.162056	0.00991825	0.0179225	0.715691	0.00158433
SEMA3C	0.283235	0.148711	0.142961	0.0165263	0.0537743	0.0241539	0.503989	0.474481	0.0237743
MANSC1	0.0170897	0.148805	0.995982	0.0170092	0.170187	0.0117852	0.0178349	0.652156	0.00175803
ARHGEF10L	1.76101	0.148824	0.296784	0.712055	0.721377	0.0200699	2.11827	0.0809523	0.0574954
RNF38	0.310221	0.148878	0.844692	0.312985	0.152618	0.0417733	0.0180213	0.782519	0.00158433
TTC38	0.2547	0.149075	0.379555	0.305044	0.143425	0.0386228	0.0182024	0.914256	0.0023765
INO80E	0.558113	0.149082	0.676969	0.488996	0.163895	0.0735117	0.691633	0.573255	0.0386634
ADAMTS18	0.521198	0.149205	0.266756	0.560963	0.205485	0.0936983	0.0169854	0.190886	0.0108381
CNMD	1.51825	0.149237	0.328074	1.54574	0.133307	0.117852	0.0174015	0.376241	0.00761213
WDR77	0.0171755	0.149246	0.996199	0.0170671	0.191382	0.0128354	0.0176715	0.541362	0.00117142
CLCN6	0.016969	0.149256	0.997679	0.0169515	0.152319	0.0133021	0.0181225	0.860297	0.000792167
DPEP3	0.303902	0.149268	0.134192	0.513605	0.457665	0.0294047	0.0164554	0.0521343	0.0325017
SVIL	0.274847	0.149327	0.0504891	0.0161231	0.0154476	0.0383895	0.811071	0.842346	0.0137687
HERC3	0.033955	0.149515	0.511532	0.0168316	0.113261	0.0191364	1	1	0.000792167
GUCY1A2	0.0171439	0.14964	0.996039	0.0170433	0.183513	0.0114352	0.0177246	0.579526	0.00158433
GAS2L3	0.0171001	0.149692	0.995958	0.0170143	0.173628	0.0112018	0.0178099	0.63595	0.000792167
STAT2	2.68324	0.149702	0.28423	2.9859	0.11413	0.012252	0.0174241	0.394198	0.00322499
KIR2DL1	0.63793	0.150322	0.984605	0.636672	0.169736	0.157525	0.649794	0.667893	0.0229651
KAT2B	2.73781	0.1504	0.759041	3.18165	0.175641	0.00933482	2.01375	0.566749	0.00556276
ADO	0.0170487	0.150528	0.995357	0.0178224	0.620617	0.00151691	0.0169447	0.177085	0.0128918
CAMK1G	0.0171814	0.150534	0.996246	0.0170706	0.195404	0.0102683	0.0176574	0.53206	0.00293171
COL8A1	3.49513	0.150537	0.454723	3.78672	0.128957	0.0071178	0.0177299	0.571229	0.00204984
C9orf64	0.0340386	0.150624	0.511665	0.0168248	0.114094	0.0177362	1	1	0.000792167
DFFB	2.66752	0.150624	0.614988	2.73109	0.142	0.0124853	0.0178831	0.686638	0.00147258
IDNK	0.0170313	0.150701	0.996488	0.016982	0.161321	0.0135355	0.0179691	0.747827	0.000585785
SGCD	2.71448	0.150851	0.70364	3.2884	0.165681	0.00886808	1.88514	0.59232	0.00790667
ZNF717	0.528909	0.150854	0.083284	0.372395	0.0427288	0.102916	2.83999	0.327916	0.010001
MED26	0.0172566	0.150956	0.997407	0.0174677	0.38792	0.00560089	0.0171373	0.251109	0.00586397
SLC35B2	2.34609	0.151121	0.290477	1.80995	0.355951	0.02077	10.7231	0.127213	0.00176203
MFN2	0.0172115	0.151181	0.996571	0.0170996	0.205148	0.010385	0.0176063	0.499984	0.00498269
MROH1	0.476577	0.151234	0.086115	0.602059	0.342064	0.064527	0.0165429	0.0428169	0.0445185
OSBPL11	0.0172628	0.151403	0.997598	0.0174538	0.381102	0.00443404	0.0171493	0.255877	0.00790965
CACNA1B	3.46971	0.151417	0.681738	3.55409	0.144584	0.00828466	0.0179817	0.754712	0.00316867
CEP85	0.476375	0.151488	0.837967	0.513657	0.294023	0.0477243	0.410697	0.317817	0.0336729
RPLP1	6.94408	0.15149	0.78468	7.10501	0.147489	0.00198365	0.0181171	0.854119	0.000792167
XDH	0.610218	0.15149	0.116406	0.298496	0.0342265	0.0840134	0.91842	0.843744	0.0729341
WFS1	1.57074	0.151515	0.418193	1.59361	0.139478	0.0959153	0.0175535	0.467195	0.0052825
LGR6	0.017201	0.151518	0.996436	0.0170893	0.201508	0.0127187	0.0176292	0.514205	0.00234252
SNX13	1.82334	0.151607	0.570013	1.84578	0.143975	0.0484244	0.0177886	0.621529	0.0023436
PROCR	10.8892	0.151617	0.177984	0.0175307	0.423903	0.00548421	23.8099	0.0722647	0.00146415
[truncated: 9,978 more rows]

## Sheet: Suppl. Data 2
Supplementary Data 2. Demographics overview of the datasets. The reported age is current age or age at death. The Icelandic year of birth and death data has been grouped into 5 year bins for data protection. The Icelandic age at onset is accurate (not based on 5 year bin data).
			Cases					Controls
Population	Dataset	Sex	Count (%)	Mean age [SD]	Median age	Mean age at onset ITSN1 carriers [SD]	Mean age at onset ITSN1 non-carriers [SD]	Count (%)	Mean age [SD]	Median age
Iceland	deCODE genetics	Females	2106 (45.1)	80.6 [9.2]	80	57.8 [18.0]	73.0 [10.3]	173206 (48.8)	53.8 [24.6]	54
		Males	2562 (54.9)	73.9 [9.7]	74			182070 (51.2)	51.9 [23.8]	54
The UK	UK Biobank	Females	1480 (37.2)	76.9 [5.6]	78	64.1 [6.8]	68.3 [8.9]	228843 (54.2)	72.2 [7.8]	73
		Males	2499 (62.8)	76.6 [5.6]	77			193574 (45.8)	72.3 [8.0]	73
	Total	Females	3586 (41.5)	79.5 [8.5]	80	61.7 [12.0]	70.5 [9.8]	402049 (51.7)	64.4 [19.4]	69
		Males	5061 (58.5)	78.0 [7.8]	79			375644 (48.3)	62.5 [20.2]	69

## Sheet: Suppl. Data 3
Supplementary Data 3. Variants included in the gene-burden test for ITSN1
Dataset	Chr	Position	REF	ALT	Gene	MAF among sequenced	MAF among imputed	Consequence
Iceland (deCODE genetics)	chr21	33774780	C	T	ITSN1	0.000787925	0	stop gained
Iceland (deCODE genetics)	chr21	33781460	G	A	ITSN1	0.00709111	0.00615779	splice acceptor variant
Iceland (deCODE genetics)	chr21	33818386	G	A	ITSN1	0.00709114	0.0050256	stop gained
Iceland (deCODE genetics)	chr21	33886372	G	A	ITSN1	0.000787906	0	stop gained
Iceland (deCODE genetics)	chr21	33886397	C	T	ITSN1	0.000787904	0	stop gained
UK (UK Biobank)	chr21	33721271	G	A	ITSN1	0.000116685	NA	splice donor variant
UK (UK Biobank)	chr21	33722604	C	CT	ITSN1	0.000350056	NA	frameshift variant
UK (UK Biobank)	chr21	33722604	CT	C	ITSN1	0.000116685	NA	frameshift variant
UK (UK Biobank)	chr21	33722614	CA	C	ITSN1	0.000116685	NA	frameshift variant
UK (UK Biobank)	chr21	33750175	AC	A	ITSN1	0.000116685	NA	frameshift variant
UK (UK Biobank)	chr21	33750252	A	G	ITSN1	0.000583426	NA	splice acceptor variant
UK (UK Biobank)	chr21	33750261	G	GC	ITSN1	0.000233371	NA	frameshift variant
UK (UK Biobank)	chr21	33750261	GC	G	ITSN1	0.000116685	NA	frameshift variant
UK (UK Biobank)	chr21	33751830	TC	T	ITSN1	0.000116685	NA	frameshift variant
UK (UK Biobank)	chr21	33755348	C	A	ITSN1	0.000116685	NA	stop gained
UK (UK Biobank)	chr21	33755355	TTA	T	ITSN1	0.000116685	NA	frameshift variant
UK (UK Biobank)	chr21	33761986	G	A	ITSN1	0.000116685	NA	stop gained
UK (UK Biobank)	chr21	33765890	TG	T	ITSN1	0.000116685	NA	frameshift variant
UK (UK Biobank)	chr21	33767830	T	C	ITSN1	0.000116685	NA	splice donor variant
UK (UK Biobank)	chr21	33772126	C	T	ITSN1	0.000116685	NA	stop gained
UK (UK Biobank)	chr21	33772153	G	T	ITSN1	0.000116685	NA	stop gained
UK (UK Biobank)	chr21	33772324	G	A	ITSN1	0.000116685	NA	splice donor variant
UK (UK Biobank)	chr21	33774727	A	C	ITSN1	0.000116685	NA	splice acceptor variant
UK (UK Biobank)	chr21	33774756	C	T	ITSN1	0.000116685	NA	stop gained
UK (UK Biobank)	chr21	33774809	CAAAG	C	ITSN1	0.000233371	NA	frameshift variant
UK (UK Biobank)	chr21	33774853	CTT	C	ITSN1	0.000116685	NA	frameshift variant
UK (UK Biobank)	chr21	33774967	G	C	ITSN1	0.000116685	NA	splice acceptor variant
UK (UK Biobank)	chr21	33774967	G	T	ITSN1	0.000116685	NA	splice acceptor variant
UK (UK Biobank)	chr21	33774973	T	TA	ITSN1	0.000116685	NA	frameshift variant
UK (UK Biobank)	chr21	33775034	C	T	ITSN1	0.000116685	NA	stop gained
UK (UK Biobank)	chr21	33781500	C	CA	ITSN1	0.000116685	NA	frameshift variant
UK (UK Biobank)	chr21	33781515	C	T	ITSN1	0.000116685	NA	stop gained
UK (UK Biobank)	chr21	33781524	C	T	ITSN1	0.000116685	NA	stop gained
UK (UK Biobank)	chr21	33782101	C	T	ITSN1	0.000350056	NA	stop gained
UK (UK Biobank)	chr21	33782134	G	GTAAC	ITSN1	0.000116685	NA	splice donor variant
UK (UK Biobank)	chr21	33794346	AAG	A	ITSN1	0.000116685	NA	frameshift variant
UK (UK Biobank)	chr21	33794425	C	T	ITSN1	0.000116685	NA	stop gained
UK (UK Biobank)	chr21	33797380	C	T	ITSN1	0.000233371	NA	stop gained
UK (UK Biobank)	chr21	33799930	G	C	ITSN1	0.000116685	NA	splice donor variant
UK (UK Biobank)	chr21	33810975	G	GTGGA	ITSN1	0.000116685	NA	frameshift variant
UK (UK Biobank)	chr21	33811111	C	G	ITSN1	0.000116685	NA	stop gained
UK (UK Biobank)	chr21	33811223	G	A	ITSN1	0.000116685	NA	splice donor variant
UK (UK Biobank)	chr21	33811223	G	T	ITSN1	0.00291713	NA	splice donor variant
UK (UK Biobank)	chr21	33818288	C	T	ITSN1	0.000116685	NA	stop gained
UK (UK Biobank)	chr21	33818294	C	T	ITSN1	0.000116685	NA	stop gained
UK (UK Biobank)	chr21	33818380	CAT	C	ITSN1	0.000816797	NA	frameshift variant
UK (UK Biobank)	chr21	33818389	G	A	ITSN1	0.000116685	NA	stop gained
UK (UK Biobank)	chr21	33818434	C	G	ITSN1	0.000233371	NA	stop gained
UK (UK Biobank)	chr21	33818474	T	C	ITSN1	0.000116685	NA	splice donor variant
UK (UK Biobank)	chr21	33819281	C	T	ITSN1	0.000233371	NA	stop gained
UK (UK Biobank)	chr21	33819323	G	GGT	ITSN1	0.000116685	NA	frameshift variant
UK (UK Biobank)	chr21	33819324	G	A	ITSN1	0.000116685	NA	splice donor variant
UK (UK Biobank)	chr21	33823519	G	T	ITSN1	0.000116685	NA	stop gained
UK (UK Biobank)	chr21	33823616	TCTTCC	T	ITSN1	0.000116685	NA	frameshift variant
UK (UK Biobank)	chr21	33829704	C	T	ITSN1	0.000116685	NA	stop gained
UK (UK Biobank)	chr21	33836440	G	C	ITSN1	0.000116685	NA	splice acceptor variant
UK (UK Biobank)	chr21	33836476	C	T	ITSN1	0.000116685	NA	stop gained
UK (UK Biobank)	chr21	33836623	AGCCAGCAATGTAAGTGCCCTG	A	ITSN1	0.000116685	NA	splice donor variant
UK (UK Biobank)	chr21	33856786	C	T	ITSN1	0.000700112	NA	stop gained
UK (UK Biobank)	chr21	33856858	GT	G	ITSN1	0.000116685	NA	splice donor variant
UK (UK Biobank)	chr21	33858743	A	AT	ITSN1	0.000116685	NA	frameshift variant
UK (UK Biobank)	chr21	33865182	G	T	ITSN1	0.000116685	NA	stop gained
UK (UK Biobank)	chr21	33867283	ACTGAAGC	A	ITSN1	0.000116685	NA	frameshift variant
UK (UK Biobank)	chr21	33867313	C	G	ITSN1	0.000116685	NA	stop gained
UK (UK Biobank)	chr21	33867332	G	A	ITSN1	0.000116685	NA	splice donor variant
UK (UK Biobank)	chr21	33882259	C	A	ITSN1	0.000116685	NA	stop gained
UK (UK Biobank)	chr21	33885049	G	A	ITSN1	0.000116685	NA	stop gained
UK (UK Biobank)	chr21	33885125	T	C	ITSN1	0.000233371	NA	splice donor variant
UK (UK Biobank)	chr21	33886397	C	T	ITSN1	0.000116685	NA	stop gained
AMP-PD	chr21	33735152	TC	T	ITSN1	0.000169377	NA	frameshift
AMP-PD	chr21	33761959	T	A	ITSN1	0.000169377	NA	stop gained
AMP-PD	chr21	33794425	C	T	ITSN1	0.000169377	NA	stop gained
AMP-PD	chr21	33818473	G	A	ITSN1	0.000169377	NA	splice donor
AMP-PD	chr21	33836595	T	G	ITSN1	0.000169377	NA	stop gained
AMP-PD	chr21	33882371	T	TC	ITSN1	0.000169377	NA	frameshift
